# Supplementary material for: In vitro models for testicular steroidogenesis: current status and future perspectives
Source: Arch Toxicol. 2026 Apr 28;100(8):3211–29. doi: 10.1007/s00204-026-04380-5 (PMC13379425; doi:10.1007/s00204-026-04380-5)
Supplement: Supplementary file 2 — Supplementary Material 2 [file 204_2026_4380_MOESM2_ESM.xlsx]

## Sheet: Summary
PMID	YEAR	CELL LINE	Gender	Cancerous/ Normal cells	Species	Cell type	Developmental phase	Culturing - 2D vs 3D	STIMULATION					ENZYMES							HORMONE														Cholesterol transport
									hCG	LH	cAMP analog	Hydroxycholesterol	Forskolin	CYP11A1	CYP17A1	CYP19A1	AKR1C3	HSD17B3	HSD3B	SRD5A1	P5	P4	DHEA/ DHEA-S	A4	A5	T	E1/E2	DHT	17-OHP5	17-OHP4	ADIOL	AN	DHP	5α-A	STAR	TSPO	CHOL transport	lipid droplets
20961724	2011	-	M	normal	alpaca	primary LCs	ALCs	2D	0	0	0	0	0	0	0	0	0	0	0	0	0	0	0	0	0	1	0	0	0	0	0	0	0	0	0	0	0	0
36078004	2022	-	M	normal	bovine	primary LCs	ALCs	3D - organoid	0	0	0	0	0	0	0	0	0	0	0	0	0	0	0	0	0	1	0	0	0	0	0	0	0	0	1	0	0	0
31486139	2019	-	M	normal	goat	primary LCs	ILCs	2D	0	0	0	0	0	0	0	0	0	0	0	0	0	0	0	0	0	1	0	0	0	0	0	0	0	0	0	0	0	0
30149259	2018	-	M	normal	goat	primary LCs	SLCs/PLCs	2D	1	0	0	0	0	0	0	0	0	0	0	0	0	0	0	0	0	1	1	0	0	0	0	0	0	0	0	0	0	0
26462462	2016	-	M	normal	goat	primary LCs	SLCs/PLCs/ILCs	2D	1	0	0	0	0	1	0	0	0	0	1	0	0	0	0	0	0	1	0	0	0	0	0	0	0	0	1	0	0	0
7978373	1994	-	M	normal	guinea pig	primary LCs	ALCs	2D	1	1	0	0	0	0	0	0	0	0	1	0	0	0	0	0	0	1	0	0	0	0	0	0	0	0	0	0	0	1
7949759	1994	-	M	normal	guinea pig	primary LCs	unspecified	2D	0	0	0	0	0	0	0	0	0	0	0	0	0	0	0	0	0	1	0	0	0	0	0	0	0	0	0	0	0	0
32339963	2020	-	M	normal	horse	primary LCs	ALCs	2D	0	0	0	0	0	0	0	0	0	0	0	0	0	0	0	0	0	1	0	0	0	0	0	0	0	0	0	0	0	0
24937537	2014	-	M	normal	human	primary LCs	ALCs	2D	0	1	0	0	0	0	0	0	0	0	0	0	0	0	0	0	0	1	0	0	0	0	0	0	0	0	0	0	0	0
8276522	1993	-	M	normal	human	primary LCs	ALCs	2D	1	0	0	0	0	0	0	0	0	0	0	0	0	0	0	0	0	1	0	0	0	0	0	0	0	0	0	0	0	0
9814477	1998	-	M	normal	human	primary LCs	ALCs	2D	0	1	0	0	0	0	0	0	0	0	0	0	0	0	1	1	0	1	1	0	0	1	0	0	0	0	0	0	0	0
25190051	2015	-	M	normal	human	primary LCs	ILCs	2D	1	0	0	0	0	0	0	0	0	0	0	0	0	0	0	0	0	1	0	0	0	0	0	0	0	0	0	0	0	0
21392810	2011	-	M	normal	mouse	primary LCs	ALCs	2D	0	0	0	0	0	1	0	0	0	0	0	0	0	1	0	0	0	1	1	0	0	0	0	0	0	0	1	0	0	0
21403421	2011	-	M	normal	mouse	primary LCs	ALCs	2D	0	0	0	0	0	1	1	0	0	0	1	0	0	0	0	0	0	0	0	0	0	0	0	0	0	0	0	0	0	0
23108506	2014	-	M	normal	mouse	primary LCs	ALCs	2D	1	0	0	0	0	0	0	0	0	0	1	0	0	0	0	0	0	1	0	0	0	0	0	0	0	0	0	0	0	0
25732868	2015	-	M	normal	mouse	primary LCs	ALCs	2D	0	0	0	0	0	1	0	0	0	0	0	0	0	0	0	0	0	1	0	0	0	0	0	0	0	0	0	0	0	0
26085520	2016	-	M	normal	mouse	primary LCs	ALCs	2D	1	0	0	0	0	1	0	0	0	0	1	0	0	0	0	0	0	1	0	0	0	0	0	0	0	0	1	0	0	0
28056997	2017	-	M	normal	mouse	primary LCs	ALCs	2D	1	1	0	0	0	0	0	0	0	0	0	0	0	0	0	0	0	1	0	0	0	0	0	0	0	0	1	0	0	0
2982568	1985	-	M	normal	mouse	primary LCs	ALCs	2D	1	0	0	0	0	0	0	0	0	0	0	0	0	0	0	0	0	1	0	0	0	0	0	0	0	0	0	0	0	0
31296989	2019	-	M	normal	mouse	primary LCs	ALCs	2D	0	0	0	0	0	1	0	0	0	0	0	0	0	0	0	0	0	1	0	0	0	0	0	0	0	0	1	0	0	0
31990068	2020	-	M	normal	mouse	primary LCs	ALCs	2D	1	0	0	0	0	0	1	0	0	0	1	0	0	0	0	0	0	1	0	0	0	0	0	0	0	0	1	0	0	0
32481206	2020	-	M	normal	mouse	primary LCs	ALCs	2D	0	0	0	0	0	0	0	0	0	0	0	0	0	0	0	0	0	1	0	0	0	0	0	0	0	0	1	0	0	0
35177090	2022	-	M	normal	mouse	primary LCs	ALCs	2D	0	0	0	0	0	0	0	0	0	0	0	0	0	0	0	0	0	1	0	0	0	0	0	0	0	0	1	0	0	0
35328525	2022	-	M	normal	mouse	primary LCs	ALCs	2D	0	0	0	0	0	0	0	0	0	0	0	0	0	0	0	0	0	1	0	0	0	0	0	0	0	0	1	0	0	0
35995927	2022	-	M	normal	mouse	primary LCs	ALCs	2D	0	0	0	0	0	1	1	0	0	1	1	0	0	0	0	0	0	1	0	0	0	0	0	0	0	0	1	0	0	0
36012677	2022	-	M	normal	mouse	primary LCs	ALCs	2D	0	0	0	0	0	0	0	0	0	0	0	0	0	0	0	0	0	1	0	0	0	0	0	0	0	0	0	0	0	0
3598968	1987	-	M	normal	mouse	primary LCs	FLCs	2D	1	0	0	0	0	0	0	0	0	0	0	0	0	0	0	0	0	1	0	0	0	0	0	0	0	0	0	0	0	0
19659904	2009	-	M	normal	mouse	primary LCs	ILCs	2D	0	0	0	0	0	1	0	0	0	0	0	0	0	0	0	0	0	1	0	0	0	0	0	0	0	0	1	0	0	0
30125682	2018	-	M	normal	mouse	primary LCs	ILCs	2D	0	0	0	0	0	1	1	0	0	0	1	0	0	0	0	0	0	1	0	0	0	0	0	0	0	0	0	0	0	0
33359577	2021	-	M	normal	mouse	primary LCs	ILCs	2D	0	0	0	0	0	0	0	0	0	0	0	0	0	0	0	0	0	1	0	0	0	0	0	0	0	0	1	0	0	0
6652185	1983	-	M	normal	mouse	primary LCs	ILCs/ALCs	2D	1	0	0	0	0	0	0	0	0	0	0	0	0	0	0	0	0	1	0	0	0	0	1	0	0	0	0	0	0	0
6935153	1980	-	M	normal	mouse	primary LCs	ILCs/ALCs	2D	1	0	0	0	0	0	0	0	0	0	1	0	0	0	0	0	0	0	0	0	0	0	0	0	0	0	0	0	0	0
25962641	2015	-	M	normal	mouse	primary LCs	ILCs/ALCs	2D/2D	1	0	0	0	0	1	1	0	0	1	1	0	0	0	0	0	0	1	0	0	0	0	0	0	0	0	1	0	0	0
28462439	2018	-	M	normal	mouse	primary LCs	SLCs/PLCs/ILCs	2D	1	0	0	0	0	0	0	0	0	0	0	0	0	0	0	0	0	1	0	0	0	0	0	0	0	0	1	0	0	0
28479375	2017	-	M	normal	mouse	primary LCs	SLCs/PLCs/ILCs	2D	0	0	0	0	0	0	1	0	0	0	0	0	0	0	0	0	0	1	0	0	0	0	0	0	0	0	1	0	0	0
2856411	1987	-	M	normal	mouse	primary LCs	unspecified	2D	0	0	1	0	0	1	1	0	0	0	0	0	0	0	0	0	0	0	0	0	0	0	0	0	0	0	0	0	0	0
3004899	1986	-	M	normal	mouse	primary LCs	unspecified	2D	0	1	1	0	0	0	1	0	0	0	1	0	0	0	0	1	0	1	0	0	0	0	0	0	0	0	0	0	1	0
3606617	1987	-	M	normal	mouse	primary LCs	unspecified	2D	1	0	0	0	0	0	0	0	0	0	0	0	0	0	0	0	0	1	0	0	0	0	0	0	0	0	0	0	0	0
3987277	1985	-	M	normal	mouse	primary LCs	unspecified	2D	0	0	0	0	0	0	0	0	0	0	0	0	0	0	0	0	0	1	0	0	0	0	0	0	0	0	0	0	0	0
6256160	1981	-	M	normal	mouse	primary LCs	unspecified	2D	1	1	1	0	0	0	0	0	0	0	0	0	0	1	0	0	0	0	0	0	0	0	0	0	0	0	0	0	0	0
6268190	1981	-	M	normal	mouse	primary LCs	unspecified	2D	1	0	1	0	0	0	0	0	0	0	0	0	1	0	0	0	0	0	0	0	0	0	0	0	0	0	0	0	1	0
6299705	1983	-	M	normal	mouse	primary LCs	unspecified	2D	1	0	0	0	0	0	0	0	0	0	0	0	0	0	0	0	0	1	0	0	0	0	0	0	0	0	0	0	0	0
6628327	1983	-	M	normal	mouse	primary LCs	unspecified	2D	0	0	0	0	0	0	0	0	0	0	0	0	0	0	0	0	0	1	0	0	0	0	0	0	0	0	0	0	0	0
8350305	1993	-	M	normal	mouse	primary LCs	unspecified	2D	1	0	0	0	0	0	0	0	0	0	0	0	0	0	0	0	0	0	0	0	0	0	0	0	0	0	0	0	1	0
8738837	1996	-	M	normal	mouse	primary LCs	unspecified	2D	0	0	0	0	0	0	0	0	0	0	1	0	0	1	0	0	0	0	0	0	0	0	0	0	0	0	0	0	0	0
9771586	1998	-	M	normal	mouse	primary LCs	unspecified	2D	1	0	0	0	0	0	0	0	0	0	0	0	0	0	0	0	0	1	0	0	0	0	0	0	0	0	0	0	0	0
9772104	1998	-	M	normal	mouse	primary LCs	unspecified	2D	1	0	0	0	0	0	0	0	0	0	0	0	0	0	0	0	0	1	0	0	0	0	0	0	0	0	0	0	0	0
2544801	1989	-	M	normal	porcine	primary LCs	ILCs	2D	1	0	0	0	0	1	1	0	0	0	0	0	0	0	0	0	0	1	0	0	0	0	0	0	0	0	0	0	0	0
6434185	1984	-	M	normal	porcine	primary LCs	ILCs	2D	1	0	0	0	0	0	0	0	0	0	0	0	0	0	0	0	0	0	0	0	0	0	0	0	0	0	0	0	0	0
29632025	2018	-	M	normal	porcine	primary LCs	PLCs/ILCs	2D	0	0	0	0	0	1	0	0	0	0	1	0	0	0	0	0	0	1	0	0	0	0	0	0	0	0	1	0	0	0
21719084	2011	-	M	normal	porcine	primary LCs	SLCs/PLCs	2D	0	1	0	0	0	0	0	0	0	0	0	0	0	1	0	0	0	1	1	0	0	0	0	1	0	0	0	0	0	0
24466573	2014	-	M	normal	porcine	primary LCs	SLCs/PLCs	2D	0	0	0	0	0	0	1	0	0	0	0	0	0	0	0	0	0	1	1	0	0	0	0	0	0	0	0	0	0	0
2987616	1985	-	M	normal	porcine	primary LCs	unspecified	2D	1	0	0	0	0	0	0	0	0	0	0	0	0	0	1	1	0	1	1	0	0	0	0	0	0	0	0	0	0	0
171267	1975	-	M	normal	rat	primary LCs	ALCs	2D	1	0	0	0	0	0	0	0	0	0	0	0	0	0	0	0	0	1	0	0	0	0	0	0	0	0	0	0	0	0
192612	1977	-	M	normal	rat	primary LCs	ALCs	2D	1	0	0	0	0	0	0	0	0	0	0	0	0	0	0	0	0	0	0	0	0	0	0	0	0	0	0	0	0	0
200625	1977	-	M	normal	rat	primary LCs	ALCs	2D	1	0	0	0	0	0	0	0	0	0	0	0	0	0	0	0	0	1	0	0	0	0	0	0	0	0	0	0	0	0
20144211	2010	-	M	normal	rat	primary LCs	ALCs	2D	1	0	1	0	0	1	0	0	0	0	0	0	0	0	0	0	0	1	0	0	0	0	0	0	0	0	1	0	0	0
206549	1978	-	M	normal	rat	primary LCs	ALCs	2D	1	0	0	0	0	0	0	0	0	0	0	0	0	0	0	0	0	0	0	0	0	0	0	0	0	0	0	0	0	0
20738430	2011	-	M	normal	rat	primary LCs	ALCs	2D	0	0	0	0	0	0	0	0	0	0	0	0	0	0	0	0	0	1	0	0	0	0	0	0	0	0	0	0	0	0
21339992	2011	-	M	normal	rat	primary LCs	ALCs	2D	0	0	0	0	0	0	0	1	0	0	0	0	0	0	0	0	0	1	1	0	0	0	0	0	0	0	0	0	0	0
21376782	2011	-	M	normal	rat	primary LCs	ALCs	2D	1	0	0	0	0	0	0	0	0	0	0	0	0	0	0	0	0	1	0	0	0	0	0	0	0	0	1	0	0	0
217612	1978	-	M	normal	rat	primary LCs	ALCs	2D	1	0	0	0	0	0	0	0	0	0	0	0	0	0	0	1	0	1	0	0	0	0	0	0	0	0	0	0	0	0
221476	1979	-	M	normal	rat	primary LCs	ALCs	2D	1	0	0	0	0	0	1	0	0	0	0	0	0	0	0	0	0	1	0	0	0	0	0	0	0	0	0	0	0	0
22429315	2012	-	M	normal	rat	primary LCs	ALCs	2D	1	0	0	0	0	0	0	0	0	0	0	0	0	0	0	0	0	1	0	0	0	0	0	0	0	0	1	0	0	0
227212	1979	-	M	normal	rat	primary LCs	ALCs	2D	1	0	0	0	0	0	0	0	0	0	0	0	0	0	0	0	0	1	0	0	0	0	0	0	0	0	0	0	0	0
2279522	1990	-	M	normal	rat	primary LCs	ALCs	2D	1	0	0	0	0	0	0	0	0	0	0	0	0	0	0	0	0	1	0	0	0	0	0	0	0	0	0	0	1	0
23672767	2013	-	M	normal	rat	primary LCs	ALCs	2D	0	0	1	1	0	1	0	0	0	0	0	0	0	0	0	0	0	1	0	0	0	0	0	0	0	0	1	0	0	0
2385838	1990	-	M	normal	rat	primary LCs	ALCs	2D	1	0	0	0	0	0	0	0	0	0	0	0	0	1	0	1	0	1	0	0	0	0	0	0	0	0	0	0	1	0
24462564	2014	-	M	normal	rat	primary LCs	ALCs	2D	0	1	0	0	0	0	0	0	0	0	0	0	1	1	0	0	0	1	0	0	0	0	0	0	0	0	0	0	1	0
24515297	2014	-	M	normal	rat	primary LCs	ALCs	2D	0	0	0	0	0	0	0	0	0	0	1	0	0	0	0	0	0	1	0	0	0	0	0	0	0	0	0	0	0	0
2761409	1989	-	M	normal	rat	primary LCs	ALCs	2D	0	1	0	0	0	0	0	0	0	0	0	0	0	0	0	0	0	1	0	0	0	0	0	0	0	0	0	0	0	0
2822376	1987	-	M	normal	rat	primary LCs	ALCs	2D	1	0	0	0	0	0	0	0	0	0	1	0	0	0	0	0	0	1	0	0	0	0	0	0	0	0	0	0	0	0
2880922	1987	-	M	normal	rat	primary LCs	ALCs	2D	0	0	0	0	0	0	0	0	0	0	0	0	0	0	0	0	0	1	0	0	0	0	0	0	0	0	0	0	0	0
2884311	1986	-	M	normal	rat	primary LCs	ALCs	2D	1	1	0	0	0	0	0	0	0	0	0	0	0	0	0	0	0	0	0	0	0	0	0	0	0	0	0	0	0	0
2900815	1988	-	M	normal	rat	primary LCs	ALCs	2D	1	0	0	0	0	0	0	0	0	0	0	0	0	0	0	0	0	1	0	0	0	0	0	0	0	0	0	0	0	0
29228719	2017	-	M	normal	rat	primary LCs	ALCs	2D	0	0	0	0	0	0	0	0	0	0	0	0	0	0	0	0	0	1	0	0	0	0	0	0	0	0	0	0	0	0
29660387	2018	-	M	normal	rat	primary LCs	ALCs	2D	1	0	0	0	0	0	0	0	0	0	0	0	0	0	0	0	0	0	0	0	0	0	0	0	0	0	0	0	0	0
2994333	1985	-	M	normal	rat	primary LCs	ALCs	2D	1	0	0	0	0	0	0	0	0	0	0	0	0	0	0	0	0	1	0	0	0	0	0	0	0	0	0	0	0	0
3002504	1985	-	M	normal	rat	primary LCs	ALCs	2D	1	0	1	0	0	0	0	0	0	0	0	0	0	0	0	0	0	1	0	0	0	0	0	0	0	0	0	0	0	0
3196792	1988	-	M	normal	rat	primary LCs	ALCs	2D	1	0	0	0	0	0	0	0	0	0	0	0	0	0	0	0	0	1	0	0	0	0	0	0	0	0	0	0	0	0
35385208	2022	-	M	normal	rat	primary LCs	ALCs	2D	0	0	0	0	0	1	1	0	0	0	0	1	0	0	0	0	0	0	0	0	0	0	0	0	0	0	1	0	0	0
42366	1979	-	M	normal	rat	primary LCs	ALCs	2D	1	0	0	0	0	0	0	0	0	0	0	0	0	0	0	0	0	1	0	0	0	0	0	0	0	0	0	0	0	0
6284933	1982	-	M	normal	rat	primary LCs	ALCs	2D	1	0	0	0	0	0	0	0	0	0	0	0	0	0	0	0	0	1	0	0	0	0	0	0	0	0	0	0	0	0
6299412	1983	-	M	normal	rat	primary LCs	ALCs	2D	1	0	0	0	0	0	0	0	0	0	0	0	0	0	0	0	0	1	0	1	0	0	0	0	0	0	0	0	0	0
6305936	1983	-	M	normal	rat	primary LCs	ALCs	2D	0	0	0	0	0	0	0	0	0	0	0	0	0	0	0	0	0	1	0	0	0	0	0	0	0	0	0	0	0	0
633222	1978	-	M	normal	rat	primary LCs	ALCs	2D	1	0	0	0	0	0	0	0	0	0	0	0	0	0	0	0	0	1	0	0	0	0	1	0	0	0	0	0	0	0
6461611	1982	-	M	normal	rat	primary LCs	ALCs	2D	0	0	0	0	0	0	0	0	0	0	1	0	0	0	1	1	0	0	0	0	0	0	0	0	0	0	0	0	0	0
6668083	1983	-	M	normal	rat	primary LCs	ALCs	2D	1	0	0	0	0	0	0	0	0	0	0	0	0	0	0	0	0	1	0	0	0	0	0	0	0	0	0	0	0	0
6848362	1983	-	M	normal	rat	primary LCs	ALCs	2D	1	0	0	0	0	0	0	0	0	0	0	0	0	0	0	0	0	1	0	0	0	0	0	0	0	0	0	0	0	0
6885182	1983	-	M	normal	RAT	primary LCs	ALCs	2D	0	0	0	0	0	0	0	0	0	0	0	0	0	0	0	0	0	0	0	0	0	0	0	0	0	0	0	0	0	0
7078156	1982	-	M	normal	rat	primary LCs	ALCs	2D	1	0	1	0	0	0	0	0	0	0	0	0	0	1	0	0	0	1	0	0	0	0	0	0	0	0	0	0	1	0
759488	1979	-	M	normal	rat	primary LCs	ALCs	2D	0	1	0	0	0	0	0	0	0	0	0	0	0	0	0	0	0	1	0	0	0	0	0	0	0	0	0	0	0	0
7632835	1995	-	M	normal	rat	primary LCs	ALCs	2D	0	1	0	0	0	0	0	0	0	0	0	0	0	0	0	0	0	1	0	0	0	0	0	0	0	0	0	0	0	0
7691281	1993	-	M	normal	rat	primary LCs	ALCs	2D	0	0	0	0	0	0	0	0	0	0	0	0	0	0	0	0	0	0	0	0	0	0	0	0	0	0	0	0	0	0
7889890	1994	-	M	normal	rat	primary LCs	ALCs	2D	0	0	0	0	0	0	0	0	0	0	0	0	0	0	0	0	0	0	0	0	0	0	0	0	0	0	0	0	0	0
8404681	1993	-	M	normal	rat	primary LCs	ALCs	2D	0	0	0	0	0	1	1	0	1	0	0	0	0	0	0	0	0	1	0	0	0	0	0	0	0	0	0	0	0	0
19452690	2009	-	M	normal	rat	primary LCs	ILCs	2D	1	0	0	0	0	1	0	0	0	0	0	0	0	0	0	0	0	1	0	0	0	0	0	0	0	0	0	0	0	0
1976853	1990	-	M	normal	rat	primary LCs	ILCs	2D	0	0	0	0	0	0	0	0	0	0	0	0	1	1	0	1	0	1	0	0	0	1	0	0	0	0	0	0	0	0
21046364	2011	-	M	normal	rat	primary LCs	ILCs	2D	1	0	0	0	0	0	1	0	0	0	0	0	0	0	0	0	0	1	0	0	0	0	0	0	0	0	0	0	0	0
2120092	1990	-	M	normal	rat	primary LCs	ILCs	2D	1	1	0	0	0	0	0	0	0	0	0	0	0	0	0	1	0	1	0	0	0	1	0	0	0	0	0	0	0	0
23270704	2013	-	M	normal	rat	primary LCs	ILCs	2D	0	0	0	0	0	0	0	0	0	0	1	0	0	0	0	0	0	0	0	0	0	0	0	0	0	0	1	0	0	0
235000	1975	-	M	normal	rat	primary LCs	ILCs	2D	1	0	0	0	0	0	0	0	0	0	0	0	0	0	0	0	0	0	0	0	0	0	0	0	0	0	0	0	0	0
24506805	2014	-	M	normal	rat	primary LCs	ILCs	2D	1	0	0	0	0	0	0	0	0	0	0	0	0	1	0	0	0	1	0	0	0	0	0	0	0	0	0	0	0	0
2833550	1988	-	M	normal	rat	primary LCs	ILCs	2D	1	0	0	0	0	0	0	0	0	0	1	0	0	0	0	0	0	1	0	0	0	0	0	0	0	0	0	0	0	0
2957258	1987	-	M	normal	rat	primary LCs	ILCs	2D	1	1	0	0	0	0	0	0	0	0	0	0	1	1	0	0	0	1	0	0	0	0	0	0	0	0	0	0	0	0
3080591	1986	-	M	normal	rat	primary LCs	ILCs	2D	0	1	0	0	0	0	0	0	0	0	0	0	0	0	0	0	0	1	0	0	0	0	0	0	0	0	0	0	0	0
3181622	1988	-	M	normal	rat	primary LCs	ILCs	2D	0	1	0	1	0	0	0	0	0	0	0	0	1	0	0	0	0	0	0	0	0	0	0	0	0	0	0	0	0	0
3260876	1988	-	M	normal	rat	primary LCs	ILCs	2D	0	0	0	0	0	0	0	0	0	0	0	0	0	1	0	1	0	1	0	0	0	1	0	0	0	0	0	0	0	0
35063618	2022	-	M	normal	rat	primary LCs	ILCs	2D	0	0	0	0	0	0	0	0	0	0	0	0	0	0	0	0	0	0	0	0	0	0	0	0	0	0	0	0	0	0
573330	1979	-	M	normal	rat	primary LCs	ILCs	2D	1	0	0	0	0	0	0	0	0	0	0	0	0	0	0	0	0	0	0	0	0	0	0	0	0	0	0	0	0	0
8822325	1995	-	M	normal	rat	primary LCs	ILCs	2D	1	0	0	0	0	0	0	0	0	0	0	0	0	0	0	0	0	1	0	0	0	0	0	0	0	0	0	0	0	0
9513920	1998	-	M	normal	rat	primary LCs	ILCs	2D	0	0	0	0	0	0	0	0	0	0	0	0	0	0	0	0	0	1	0	0	0	0	0	0	0	0	0	0	0	0
17332065	2007	-	M	normal	rat	primary LCs	ILCs/ALCs	2D	0	1	0	1	0	0	0	0	0	0	0	0	0	0	0	0	0	1	0	0	0	0	0	0	0	0	1	0	0	0
29702242	2018	-	M	normal	rat	primary LCs	ILCs/ALCs	2D	0	1	0	0	0	0	0	0	0	0	0	0	0	0	0	0	0	1	0	0	0	0	0	0	0	0	0	0	0	0
2998903	1985	-	M	normal	rat	primary LCs	ILCs/ALCs	2D	0	1	0	1	0	0	0	0	0	0	0	0	0	0	0	0	0	1	0	0	0	0	0	0	0	0	0	0	0	0
33544551	2021	-	M	normal	rat	primary LCs	ILCs/ALCs	2D	0	0	0	0	0	0	0	0	0	0	0	1	0	0	0	0	0	0	0	0	0	0	0	0	0	0	0	0	0	0
35427877	2022	-	M	normal	rat	primary LCs	ILCs/ALCs	2D	0	0	0	0	0	1	1	0	0	1	0	0	0	0	0	0	0	1	0	0	0	0	0	0	0	0	1	0	0	0
21404704	2011	-	M	normal	rat	primary LCs	PLCs/ILCs	2D	1	0	0	0	0	0	0	0	0	0	1	0	0	0	0	0	0	1	0	0	0	0	0	0	0	0	0	0	0	0
25885549	2016	-	M	normal	rat	primary LCs	SLCs/PLCs	2D/2D	0	0	0	0	0	0	0	0	0	0	0	0	0	0	0	0	0	0	0	0	0	0	0	0	0	0	0	0	0	0
27082744	2016	-	M	normal	rat	primary LCs	SLCs/PLCs/ILCs	2D	0	0	0	0	0	0	0	0	0	0	0	0	0	0	0	0	0	1	0	0	0	0	0	0	0	0	0	0	0	0
2751391	1989	-	M	normal	rat	primary LCs	SLCs/PLCs/ILCs	2D	0	0	0	0	0	0	0	0	0	0	0	0	0	0	0	0	0	0	0	0	0	0	0	0	0	0	0	0	0	0
2792002	1989	-	M	normal	rat	primary LCs	SLCs/PLCs/ILCs	2D	0	0	0	0	0	0	0	0	0	0	0	0	0	0	0	0	0	0	0	1	0	0	0	0	0	0	0	0	0	0
213258	1978	-	M	normal	rat	primary LCs	unspecified	2D	0	0	0	0	0	0	0	0	0	0	0	0	0	0	0	0	0	1	0	0	0	0	0	0	0	0	0	0	0	0
229781	1979	-	M	normal	rat	primary LCs	unspecified	2D	1	1	0	0	0	0	0	0	0	0	0	0	0	0	0	0	0	0	0	0	0	0	0	0	0	0	0	0	0	0
24576220	2015	-	M	normal	rat	primary LCs	unspecified	2D	1	0	0	0	0	0	0	0	0	0	1	0	0	0	0	0	0	1	0	0	0	0	0	0	0	0	0	0	0	0
2472911	1988	-	M	normal	rat	primary LCs	unspecified	2D	1	0	0	0	0	0	0	0	0	0	0	0	0	0	0	0	0	1	0	0	0	0	0	0	0	0	0	0	0	0
26184424	2015	-	M	normal	rat	primary LCs	unspecified	2D	0	0	0	0	0	0	0	1	0	1	1	0	0	0	1	0	0	1	1	0	0	0	0	0	0	0	0	0	0	0
2638934	1989	-	M	normal	rat	primary LCs	unspecified	2D	1	0	0	0	0	0	0	0	0	0	0	0	0	0	0	0	0	1	0	0	0	0	0	0	0	0	0	0	0	0
2804956	1989	-	M	normal	rat	primary LCs	unspecified	2D	1	0	0	0	0	0	0	0	0	0	0	0	0	0	0	0	0	1	0	0	0	0	0	0	0	0	0	0	0	0
28300557	2017	-	M	normal	rat	primary LCs	unspecified	2D	0	0	0	0	0	0	0	0	0	0	1	0	0	0	0	0	0	1	0	0	0	0	0	0	0	0	1	0	0	0
2850159	1988	-	M	normal	rat	primary LCs	unspecified	2D	0	1	0	0	0	0	0	0	0	0	0	0	0	1	0	1	0	1	0	0	0	1	0	0	0	0	0	0	0	0
30299464	2019	-	M	normal	rat	primary LCs	unspecified	2D	0	0	0	0	0	0	0	0	0	0	0	0	0	0	0	0	0	1	0	0	0	0	0	0	0	0	0	1	0	0
33519465	2020	-	M	normal	rat	primary LCs	unspecified	2D	1	0	0	0	0	0	0	0	0	0	0	0	0	0	0	0	0	1	1	0	0	0	0	0	0	0	0	0	0	0
3622921	1987	-	M	normal	rat	primary LCs	unspecified	2D	1	1	0	0	0	0	0	0	0	0	0	0	0	0	0	0	0	1	0	0	0	0	0	0	0	0	0	0	0	0
3723471	1986	-	M	normal	rat	primary LCs	unspecified	2D	1	0	0	1	0	1	0	0	0	0	1	0	0	0	0	0	0	1	0	0	0	0	0	0	0	0	0	0	0	0
379712	1979	-	M	normal	rat	primary LCs	unspecified	2D	1	0	0	0	0	0	0	0	0	0	0	0	0	0	0	0	0	1	0	0	0	0	0	0	0	0	0	0	0	0
4017960	1985	-	M	normal	rat	primary LCs	unspecified	2D	1	0	1	1	0	1	0	0	0	0	0	0	0	0	0	0	0	1	0	0	0	0	0	0	0	0	0	0	1	0
461911	1979	-	M	normal	rat	primary LCs	unspecified	2D	0	1	0	0	0	0	0	0	0	0	0	0	0	0	0	0	0	1	0	0	0	0	0	0	0	0	0	0	0	0
6086801	1984	-	M	normal	rat	primary LCs	unspecified	2D	1	1	0	0	0	0	0	0	0	0	0	0	0	0	0	0	0	1	0	0	0	0	0	0	0	0	0	0	0	0
6276165	1982	-	M	normal	rat	primary LCs	unspecified	2D	1	0	0	0	0	0	0	0	0	0	0	0	0	0	0	0	0	1	0	0	0	0	0	0	0	0	0	0	0	0
6286509	1982	-	M	normal	rat	primary LCs	unspecified	2D	1	0	0	0	0	0	0	0	0	0	0	0	0	0	0	0	0	1	0	0	0	0	0	0	0	0	0	0	0	0
6295863	1982	-	M	normal	rat	primary LCs	unspecified	2D	1	0	0	0	0	0	0	0	0	0	0	0	0	1	0	0	0	1	0	0	0	0	0	0	0	0	0	0	0	0
6300273	1983	-	M	normal	rat	primary LCs	unspecified	2D	0	0	0	0	0	0	0	0	0	0	0	0	0	0	0	0	0	0	0	0	0	0	0	0	0	0	0	0	0	0
6317357	1984	-	M	normal	rat	primary LCs	unspecified	2D	1	0	0	0	0	0	0	0	0	0	0	0	0	0	0	0	0	1	0	0	0	0	0	0	0	0	0	0	0	0
6317481	1983	-	M	normal	rat	primary LCs	unspecified	2D	1	0	0	0	0	0	0	0	0	0	0	0	0	0	0	0	0	1	0	0	0	0	0	0	0	0	0	0	0	0
6317482	1983	-	M	normal	rat	primary LCs	unspecified	2D	0	0	0	0	0	0	0	0	0	0	0	0	0	1	0	0	0	1	0	0	0	0	0	0	0	0	0	0	0	0
6335539	1984	-	M	normal	rat	primary LCs	unspecified	2D	0	0	0	0	0	0	1	0	0	0	0	0	0	1	0	0	0	0	0	0	0	1	0	0	0	0	0	0	0	0
6346914	1983	-	M	normal	rat	primary LCs	unspecified	2D	1	0	0	0	0	0	0	0	0	0	0	0	0	0	0	0	0	1	0	0	0	0	0	0	0	0	0	0	0	0
7097637	1982	-	M	normal	rat	primary LCs	unspecified	2D	0	1	0	0	0	0	0	1	0	0	0	0	0	0	0	0	0	1	1	0	0	0	0	0	0	0	0	0	0	0
7676454	1995	-	M	normal	rat	primary LCs	unspecified	2D	1	0	0	0	0	0	0	1	0	0	0	0	0	0	0	0	0	1	1	0	0	0	0	0	0	0	0	0	0	0
7682935	1993	-	M	normal	rat	primary LCs	unspecified	2D	1	0	0	0	0	0	0	0	0	0	0	0	0	0	0	0	0	1	0	0	0	0	0	0	0	0	0	0	0	0
7897932	1995	-	M	normal	rat	primary LCs	unspecified	2D	1	0	0	0	0	0	0	0	0	0	0	0	0	0	0	0	0	1	0	0	0	0	0	0	0	0	0	0	0	0
9582502	1998	-	M	normal	rat	primary LCs	unspecified	2D	1	0	0	1	0	1	0	0	0	0	0	0	0	0	1	1	0	1	0	0	1	0	0	0	0	0	1	0	0	0
2621693	1989	-	M	normal	rat	primary LCs	unspecified	2D/3D - tissue explants	1	0	0	0	0	0	0	0	0	0	0	0	0	0	0	0	0	0	0	0	0	0	0	0	0	0	0	0	0	0
2120516	1990	-	M	normal	rat	primary LCs	SLCs/PLCs	2D	0	0	0	0	0	0	0	0	0	0	0	0	0	0	0	0	0	0	0	0	0	0	0	0	0	0	0	0	0	0
2214777	1990	-	M	normal	rat	primary LCs	unspecified	2D	1	0	0	0	0	0	0	0	0	0	0	0	0	1	0	0	0	1	0	0	0	0	0	0	0	0	0	0	0	0
22375007	2012	-	M	normal/genetically modified	mouse/mouse	primary LCs/primary LCs	ILCs/ALCs	2D/2D	0	1	0	0	0	0	0	0	0	0	0	0	0	0	0	0	0	1	0	0	0	0	0	0	0	0	0	0	0	0
31332209	2019	-	M/M	normal/normal	mouse/mouse	primary LCs/primary LCs	ILCs/ALCs	2D/2D	0	0	0	0	0	1	0	0	0	0	0	0	0	0	0	0	0	1	0	0	0	0	0	0	0	0	1	0	0	0
6088108	1984	-	M/M	normal/normal	mouse/rat	primary LCs/primary LCs	unspecified/unspecified	2D/2D	1	0	0	0	0	0	0	0	0	0	0	0	0	1	0	1	0	1	0	0	0	0	0	0	0	0	0	0	0	0
23750251	2013	-	M/M	normal/normal	rat/mouse	primary LCs/primary LCs	ALCs/ILCs	2D/2D	0	0	0	0	0	0	0	0	0	0	0	0	0	0	0	0	0	0	0	0	0	0	0	0	0	0	0	0	0	0
6329334	1984	-	M/M	normal/normal	rat/mouse	primary LCs/primary LCs	unspecified/unspecified	2D/2D	0	1	0	1	0	0	0	0	0	0	0	0	0	0	0	0	0	0	0	0	0	0	0	0	0	0	0	0	0	0
2981072	1985	-	M/M	normal/normal	rat/rat	primary LCs/primary LCs	ILCs/ALCs	2D/2D	1	0	0	0	0	0	0	1	0	0	0	0	0	0	0	0	0	0	1	0	0	0	0	0	0	0	0	0	0	0
9796624	1998	-	M/M	normal/normal	rat/rat	primary LCs/primary LCs	ILCs/ALCs	2D/2D	0	1	0	0	0	0	0	0	0	0	0	0	0	0	0	0	0	1	0	0	0	0	0	0	0	0	0	0	0	0
18795335	2008	-	M/M/M/M	normal/normal/normal/normal	rat/rat/rat/rat	primary LCs/primary LCs/primary LCs/primary LCs	SLCs/PLCs/ILCs/ALCs	2D/2D/2D/2D	1	0	0	0	0	0	0	0	0	0	0	0	0	0	0	0	0	1	0	0	0	0	0	0	0	0	0	0	0	0
4572048	1973	-	-	-	-	-	-	-	0	0	0	0	0	0	0	0	0	0	0	0	0	0	0	0	0	0	0	0	0	0	0	0	0	0	0	0	0	0
34549267	2021	-	M/F	genetically modified	human	iPSCs	precursor of LCs - iPSC-derived steroidogenic cells	2D	0	0	1	0	1	1	1	0	0	1	1	0	0	0	0	0	0	1	0	0	0	0	0	0	0	0	1	0	0	0
34698341	2022	-	unspecified	genetically modified	human	iPSCs	precursor of LCs - Human iPSC-derived Leydiglike cells	2D	0	0	0	0	0	0	0	0	0	0	0	0	0	0	0	0	0	0	0	0	0	0	0	0	0	0	0	0	0	0
36895072	2023	-	M	Genetically modified	Human	iPSCs	Precursor of LCs - iPSC-derived Leydig-like cells	2D	0	0	0	0	0	0	0	0	0	0	0	0	0	0	0	0	0	0	0	0	0	0	0	0	0	0	0	0	0	0
29123220	2017	-	unspecified	genetically modified	human	iPSCs	precursor of LCs - iPSC-derived steroidogenic cells	2D	0	0	0	0	0	0	0	0	0	0	1	0	0	0	0	0	0	0	0	0	0	0	0	0	0	0	0	0	0	0
31591190	2019	-	M	genetically modified	human	iPSCs	precursor of LCs - iPSCs toward androgen-producing Leydig cells rather than adrenal cells	2D	0	0	1	1	0	0	0	0	0	0	0	0	0	0	0	0	0	0	0	0	0	0	0	0	0	0	0	0	0	0
12699903	2003	-	M	normal	rat	Leydig CL	ALCs	2D	1	0	0	1	0	1	0	0	0	0	1	0	0	1	0	0	0	1	0	0	0	0	0	0	0	0	1	0	0	0
39138321	2024	-	M	Normal	Mouse	Primary ADSCs	Precursors of LCs - ASC-derived Leydig-like cells	2D - co-culture	0	0	0	0	0	0	0	0	0	0	0	0	0	0	0	0	0	1	0	0	0	0	0	0	0	0	0	0	0	0
18566117	2008	-	M	normal	mouse	Primary ADSCs/BMSCs	precursors of LCs - ASCs and BMSCs to steroidogenic cells	2D	0	0	0	0	0	0	0	0	0	0	0	0	0	0	0	0	0	1	0	0	0	0	0	0	0	0	0	0	0	0
31636275	2019	-	M	normal	human	Primary ADSCs/primary LCs	precursor of LCs - ADSC-derived Leydig-like cells/SLCs	2D	0	0	0	0	0	0	1	0	0	0	0	0	0	0	0	0	0	0	0	0	0	0	0	0	0	0	0	0	0	0
31293077	2019	-	M	normal	human	primary ADSCs	precursor of LCs - ADSCs into Leydig-like cells	2D	0	0	0	0	0	1	1	0	0	1	1	0	0	0	0	0	0	1	0	0	0	0	0	0	0	0	1	0	0	0
32181567	2020	-	M	normal	mouse	primary ADSCs	precursor of LCs - ADSC-derived Leydig-like cells	2D	0	0	0	0	0	0	0	0	0	0	0	0	0	0	0	0	0	1	0	0	0	0	0	0	0	0	0	0	0	0
15569155	2004	-	M	normal	mouse	primary BMSCs	precursors of LCs - BMSCs to steroidogenic cells	2D	0	0	0	0	0	0	0	0	0	0	0	0	0	0	0	0	0	0	0	0	0	0	0	0	0	0	0	0	0	0
37170113	2023	-	M	Normal	Mouse	Primary BMSCs	Precursors of LCs - BMSCs to steroidogenic cells	3D - testis-on-chip platform	0	0	0	0	0	0	0	0	0	0	0	0	0	0	0	0	0	0	0	0	0	0	0	0	0	0	0	0	0	0
23484106	2013	-	F	normal	rat	primary BMSCs	precursors of LCs - BMSCs into steroidogenic cells	2D	0	0	0	0	0	0	0	0	0	0	0	0	0	0	0	1	0	1	1	0	0	0	0	0	0	0	0	0	0	0
38698133	2024	-	M	Normal	Rat	Primary BMSCs	Precursors of LCs - BMSCs to Leydig-like cells	2D	0	0	0	0	0	0	0	0	0	0	1	0	0	0	0	0	0	0	0	0	0	0	0	0	0	0	0	0	0	1
21129436	2011	-	unspecified	normal	human	primary ESCs	precursors of LCs - ECs to steroidogenic cells	2D	0	0	1	0	0	0	0	0	0	0	0	0	0	0	0	0	0	0	0	0	0	0	0	0	0	0	0	0	0	0
25340537	2015	-	Unspecified	normal	mouse	primary ESCs	precursors of LCs - ESCs differentation into Leydig-like cells	2D	0	0	1	0	1	0	0	0	0	0	0	0	0	1	0	0	0	1	0	0	0	0	0	0	0	0	0	0	0	0
21610156	2011	-	unspecified	normal	mouse	primary ESCs	precursors of LCs - ESCs-derived gonadal steroid-producing cells	2D	0	0	1	1	0	0	0	0	0	0	0	0	0	1	0	0	0	1	1	0	0	0	0	0	0	0	0	0	0	0
36914062	2023	-	M	Genetically modified	Human	Primary fibroblasts	Precursor of LCs - fibroblast-derived steroidogenic cells	2D	0	1	0	0	0	1	0	0	0	0	0	0	0	0	0	0	0	1	0	0	0	0	0	0	0	0	0	0	0	0
31182281	2019	-	unspecified	normal	human	primary fibroblasts	Precursor of LCs - fibroblasts into functional Leydig-like cells	2D	0	0	0	0	1	0	0	0	0	0	0	0	0	0	0	0	0	1	0	0	0	0	0	0	0	0	0	0	0	0
31264792	2019	-	M	normal	human	primary fibroblasts	precursor of LCs - fibroblasts into functional Leydig-like cells	2D	1	0	0	0	0	0	0	0	0	0	0	0	0	0	0	0	0	1	0	0	0	0	0	0	0	0	0	0	0	0
37896216	2023	-	M	Normal	Mouse	Primary fibroblasts	Precursor of LCs - fibroblast-derived steroidogenic cells	2D	0	0	1	1	1	1	0	0	0	0	1	0	0	0	0	0	0	1	0	0	0	0	0	0	0	0	0	0	0	0
28017657	2017	-	Unspecified	normal	mouse	primary fibroblasts	precursor of LCs - MEFs and TTFs -derived LCs	2D	0	0	0	0	0	0	0	0	0	0	0	0	0	0	0	0	0	1	0	0	0	0	0	0	0	0	0	0	0	0
36714877	2022	-	M	Genetically modified	Rat	Primary fibroblasts	Precursor of LCs - fibroblast-derived steroidogenic cells	2D	0	0	0	0	0	0	0	0	0	0	0	0	0	0	0	0	0	1	0	0	0	0	0	0	0	0	0	0	0	0
29423003	2018	-	M	normal	human	primary fibroblasts - foreskin	Precursor of LCs - Direct conversion of human fibroblasts into functional Leydig-like cells by SF-1, GATA4 and NGFI-B	2D	0	0	0	0	0	0	0	0	0	0	0	0	0	0	0	0	0	1	0	0	0	0	0	0	0	0	0	0	0	0
28473891	2017	-	M	normal	bovine	primary LCs	ILCs	2D with ECM	1	0	0	0	0	0	0	0	0	0	0	0	0	0	0	0	0	1	0	0	0	0	0	0	0	0	1	0	0	0
14585812	2004	-	M	normal	bovine	primary LCs	ILCs	3D- tissue explants	0	0	0	0	0	0	0	0	0	0	0	0	0	0	0	0	0	1	0	0	0	0	0	0	0	0	0	0	0	0
36078004	2022	-	M	normal	bovine	primary LCs	SLCs/PLCs	3D - organoid	0	0	0	0	0	0	0	0	0	0	0	0	0	0	0	0	0	1	0	0	0	0	0	0	0	0	1	0	0	0
29299171	2017	-	M	normal	goat	primary LCs	ILCs	2D	1	0	0	0	0	0	0	0	0	0	0	0	0	0	0	0	0	1	0	0	0	0	0	0	0	0	0	0	0	0
15550508	2005	-	M	normal	hamster	primary LCs	ALCs	2D	1	0	0	0	0	0	0	0	0	0	0	1	0	0	0	0	0	1	0	0	0	0	0	0	0	0	1	0	0	0
1102556	1975	-	M	normal	human	primary LCs	ALCs	2D	1	0	0	0	0	0	0	0	0	0	0	0	0	0	0	0	0	0	0	0	0	0	0	0	0	0	0	0	0	0
29304256	2018	-	M	normal	human	primary LCs	ALCs	2D - co-culture, TESE biopsis	0	0	0	0	0	0	0	0	0	0	1	0	0	0	0	0	0	0	0	0	0	0	0	0	0	0	1	0	0	0
26260199	2015	-	M	normal	human	primary LCs	ALCs	3D - tissue explants	0	0	0	0	0	0	0	0	0	0	0	0	0	0	0	0	0	0	0	0	0	0	0	0	0	0	1	0	0	0
32390056	2020	-	M	normal	human	primary LCs	ALCs	3D - testicular organoid combined with microfluidics	0	0	0	0	0	0	0	0	0	0	0	0	0	0	0	0	0	1	0	0	0	0	0	0	0	0	0	0	0	0
35504286	2022	-	M	normal	human	primary LCs	ALCs	3D - tissue explants	0	0	0	0	0	0	0	0	0	0	0	0	0	0	0	0	0	0	0	0	0	0	0	0	0	0	0	0	0	0
6221497	1983	-	M	normal	human	primary LCs	ALCs	3D - tissue explants	1	1	0	0	0	0	0	0	0	0	0	0	0	0	1	1	0	0	1	0	0	0	0	0	0	0	0	0	0	0
28339648	2017	-	M	normal	human	primary LCs	ALCs	3D - tissue testicular organoid	1	0	0	0	0	0	0	0	0	0	0	0	0	0	0	0	0	1	0	0	0	0	0	0	0	0	0	0	0	0
34556114	2021	-	M/F	normal	human	primary LCs	FLCs	3D - organoid	0	0	0	0	0	0	1	0	0	0	0	0	0	0	0	0	0	0	0	0	0	0	0	0	0	0	1	0	0	0
19165384	2009	-	M	normal	human	primary LCs	FLCs	3D - tissue explants	0	1	0	0	0	0	0	0	0	0	0	0	0	0	0	0	0	1	0	0	0	0	0	0	0	0	0	0	0	0
20064782	2010	-	M	normal	human	primary LCs	FLCs	3D - tissue explants	0	0	0	0	0	0	0	0	0	0	0	0	0	0	0	0	0	1	0	0	0	0	0	0	0	0	0	0	0	0
24030937	2013	-	M	normal	human	primary LCs	FLCs	3D - tissue explants	0	0	0	0	0	0	0	0	0	0	0	0	0	0	0	0	0	1	0	0	0	0	0	0	0	0	0	0	0	0
31734698	2019	-	M	normal	human	primary LCs	FLCs	3D - tissue explants	0	0	0	0	0	1	1	0	0	0	0	0	0	0	0	0	0	0	0	0	0	0	0	0	0	0	0	0	0	0
29665328	2018	-	M	normal	human	primary LCs	FLCs	3D - tissue explants (fetal)	0	0	0	0	0	0	0	0	0	0	0	0	0	0	0	0	0	0	0	0	0	0	0	0	0	0	0	0	0	0
39061759	2024	-	M	Normal	Human	Primary LCs	ILCs	3D - organoid culture	1	0	0	0	0	0	0	0	0	0	0	0	0	0	0	0	0	1	0	0	0	0	0	0	0	0	0	0	0	0
27927847	2017	-	M	normal	human	primary LCs	ILCs	3D - seminiferous culture in vitro	1	0	0	0	0	0	0	0	0	0	1	0	0	0	0	0	0	1	0	0	0	0	0	0	0	0	0	0	0	0
16621909	2006	-	M	normal	human	primary LCs	ILCs	3D - tissue explants	0	1	0	0	0	1	1	0	0	0	0	0	0	0	0	0	0	0	0	0	0	0	0	0	0	0	1	0	0	0
30396549	2018	-	M	normal	human	primary LCs	ILCs	3D - tissue explants	1	0	0	0	0	0	0	0	0	0	0	0	0	0	0	0	0	1	0	0	0	0	0	0	0	0	1	0	0	0
31398257	2019	-	M	normal	human	primary LCs	Precursors of LCs -testicular PDGFRα+ cells from adult into Leydig-like cells	2D	1	0	1	0	1	1	1	0	0	1	1	0	0	1	0	1	0	1	0	0	0	0	0	0	0	0	1	0	0	0
36766757	2023	-	M	Normal	Human	Primary LCs	Prepubertal	3D - organ culture (fragments)	0	0	0	0	0	0	0	0	0	0	0	0	0	0	0	0	0	1	0	0	0	0	0	0	0	0	0	0	0	0
29022899	2017	-	M	normal	human	primary LCs	SLCs	2D	0	0	0	0	0	0	0	0	0	0	1	0	0	0	0	0	0	1	0	0	0	0	0	0	0	0	0	0	0	0
32951040	2020	-	M	normal	human	primary LCs	SLCs	2D	0	1	0	0	0	0	0	0	0	0	0	0	0	0	0	0	0	1	0	0	0	0	0	0	0	0	0	0	0	0
32980418	2021	-	M	normal	human	primary LCs	SLCs/ALCs	2D	0	0	0	0	0	0	0	0	0	0	0	0	0	0	0	0	0	1	0	0	0	0	0	0	0	0	0	0	0	0
28017656	2017	-	M	normal	human	primary LCs	SLCs/PLCs/ALCs	3D - tissue explants - Scaffold-based and scaffold-free testicular organoids	0	0	0	0	0	0	0	0	0	0	0	0	0	0	0	0	0	0	0	0	0	0	0	0	0	0	0	0	0	0
3886616	1985	-	M	normal	human	primary LCs	SLCs/PLCs/ILCs	3D - seminiferous tubule models in vitro	1	0	0	0	0	0	0	0	0	0	0	0	0	0	0	0	0	1	0	0	0	0	0	0	0	0	0	0	0	0
22811314	2012	-	M	normal	human/mouse	primary LCs	FLCs	3D - tissue explants	0	0	0	0	0	0	0	0	0	0	0	0	0	0	0	0	0	1	0	0	0	0	0	0	0	0	0	0	0	0
23284716	2012	-	M	normal	human/mouse/rat	primary LCs	FLCs	3D - tissue explants	0	0	0	0	0	0	0	0	0	0	0	0	0	0	0	0	0	1	0	0	0	0	0	0	0	0	0	0	0	0
32754273	2020	-	M	normal	monkey	primary LCs	SLCs	2D	0	0	0	0	0	0	0	0	0	0	0	0	0	0	0	0	0	1	0	0	0	0	0	0	0	0	0	0	0	0
11261897	2001	-	M	normal	mouse	primary LCs	ALCs	2D	1	0	0	0	0	0	0	0	0	0	0	0	0	0	0	0	0	1	0	0	0	0	0	0	0	0	0	0	0	0
1331012	1992	-	M	normal	mouse	primary LCs	ALCs	2D	0	1	0	1	0	0	0	0	0	0	0	0	0	0	1	0	0	1	0	0	0	0	0	0	0	0	0	0	0	0
38696238	2024	-	M	Normal	Mouse	Primary LCs	ALCs	2D	0	0	0	0	0	1	1	0	0	1	1	0	0	0	1	0	0	1	0	0	0	0	0	0	0	0	1	0	0	0
30280521	2019	-	M	normal	mouse	primary LCs	ALCs	3D - seminiferous tubule models in vitro	0	1	0	0	0	0	0	0	0	0	0	0	0	0	0	0	0	1	0	0	0	0	0	0	0	0	0	0	0	0
12773427	2003	-	M	normal	mouse	primary LCs	ALCs	2D	0	1	0	0	0	0	0	0	0	0	0	0	0	0	0	0	0	1	0	0	0	0	0	0	0	0	0	0	0	0
28266530	2017	-	M	normal	mouse	primary LCs	ALCs/PLCs	2D	1	0	0	0	0	0	0	0	0	0	0	0	0	1	0	0	0	0	0	0	0	0	0	0	0	0	0	0	0	0
26697723	2016	-	M	genetically modified	mouse	primary LCs	FLCs/PLCs	3D - tissue explants (co-culture)	0	0	0	0	0	0	0	0	0	0	0	0	0	0	0	0	0	0	0	0	0	0	0	0	0	0	0	0	0	0
38986466	2024	-	M	Normal	Mouse	Primary LCs	ILCs	3D - organoid culture	0	0	0	0	0	0	0	0	0	0	0	0	0	0	0	0	0	1	0	0	0	0	0	0	0	0	0	0	0	0
28488216	2017	-	M	normal	mouse	primary LCs	ILCs	3D - tissue explants	0	0	0	0	0	0	0	0	0	0	0	0	0	0	0	0	0	1	0	0	0	0	0	0	0	0	0	0	0	0
26148765	2016	-	M	normal	mouse	primary LCs	ILCs/PLCs/SLCs	3D - seminiferous tubules	0	0	0	0	0	0	0	0	0	0	0	0	0	0	0	0	0	0	0	0	0	0	0	0	0	0	0	0	0	0
36362147	2022	-	M	Normal	Mouse	Primary LCs	Neonatal	3D - organ culture (fragments)	0	0	0	0	0	0	0	0	0	0	1	0	0	0	0	0	0	0	0	0	0	0	0	0	0	0	0	0	0	0
24349372	2013	-	M	normal	mouse	primary LCs	PLCs/ILCs	3D - organ culture	0	0	0	0	0	0	0	0	0	0	0	0	0	0	0	0	0	1	0	0	0	0	0	0	0	0	0	0	0	0
37697644	2023	-	M	Genetically modified	Mouse	Primary LCs	Precursor of LCs - SLC-derived Leydig cells	2D	0	0	0	0	0	0	0	0	0	0	0	0	0	0	0	0	0	1	0	0	0	0	0	0	0	0	0	0	0	0
25418539	2014	-	M	genetically modified	mouse	primary LCs	SLCs	2D	0	0	0	0	0	0	0	0	0	0	0	0	0	0	0	0	0	1	0	0	0	0	0	0	0	0	0	0	0	0
37051204	2023	-	M	Normal	Mouse	Primary LCs	SLCs	2D	0	0	0	0	0	0	0	0	0	0	0	0	0	0	0	0	0	0	0	0	0	0	0	0	0	0	0	0	0	0
35821241	2022	-	M	normal	mouse	primary LCs	SLCs	3D - seminiferous tubule model in vitro	0	0	0	0	0	0	0	0	0	0	0	0	0	0	0	0	0	0	0	0	0	0	0	0	0	0	0	0	0	0
31102608	2019	-	M	normal	mouse	primary LCs	SLCs	3D - seminiferous tubule models in vitro	0	0	0	0	0	0	0	0	0	0	0	0	0	0	0	0	0	0	0	0	0	0	0	0	0	0	0	0	0	0
19508331	2010	-	M	normal	mouse	primary LCs	SLCs/PLCs	2D	0	0	0	0	0	0	0	0	0	0	0	0	0	0	0	0	0	1	0	0	0	0	0	0	0	0	0	0	0	0
26892171	2016	-	M	normal	mouse	primary LCs	SLCs/PLCs	3D - microfluidic	0	1	0	0	0	0	0	0	0	0	0	0	0	0	0	0	0	1	0	0	0	0	0	0	0	0	0	0	0	0
26013105	2015	-	M	normal	mouse	primary LCs	SLCs/PLCs/ALCs	3D - tissue explants	0	0	0	0	0	0	0	0	0	0	0	0	0	0	0	0	0	1	0	0	0	0	0	0	0	0	0	0	0	0
1551811	1992	-	M	normal	mouse	primary LCs	unspecified	2D	0	0	0	0	0	0	0	0	0	0	1	0	0	1	0	0	0	1	0	1	0	0	0	0	0	0	0	0	0	0
36537377	2023	-	M	Normal	Mouse	Primary LCs	Unspecified	2D	0	0	0	0	0	0	0	0	0	0	0	0	0	0	0	0	0	1	0	0	0	0	0	0	0	0	0	0	0	0
37973188	2024	-	M	Normal	Mouse	Primary LCs	Unspecified	3D - organ culture (fragments)	0	0	0	0	0	0	0	0	0	0	0	0	0	0	0	0	0	1	0	0	0	0	0	0	0	0	0	0	0	0
10537139	1999	-	M	normal/genetically modified	mouse	primary LCs	unspecified	2D	1	0	0	0	0	0	0	0	0	0	0	0	0	0	0	0	0	1	0	0	0	0	0	0	0	0	0	0	0	0
17070978	2006	-	M	normal	mouse/human	primary LCs	FLCs	3D - tissue explants	0	0	0	0	0	0	0	0	0	0	0	0	0	0	0	0	0	1	0	0	0	0	0	0	0	0	0	0	0	0
1338722	1992	-	M	normal	porcine	primary LCs	ILCs	2D	1	0	0	0	0	0	0	0	0	0	1	0	1	0	1	1	0	1	0	0	0	0	0	0	0	0	0	0	0	0
1651842	1991	-	M	normal	porcine	primary LCs	ILCs	2D	1	0	0	0	0	0	0	0	0	0	0	0	0	0	0	0	0	1	0	0	0	0	0	0	0	0	0	0	0	0
29883844	2018	-	M	normal	porcine	primary LCs	ILCs	2D	0	0	0	0	0	0	0	0	0	0	0	0	0	0	0	0	0	0	0	0	0	0	0	0	0	0	1	0	0	0
3123425	1987	-	M	normal	porcine	primary LCs	ILCs	2D	0	1	0	0	0	0	0	0	0	0	0	0	0	0	0	0	0	0	0	0	0	0	0	0	0	0	0	0	0	0
3208997	1988	-	M	normal	porcine	primary LCs	ILCs	2D	1	0	0	0	0	0	0	0	0	0	0	0	0	0	0	0	0	1	0	0	0	0	0	0	0	0	0	0	0	0
3279950	1988	-	M	normal	porcine	primary LCs	ILCs	2D	1	0	0	0	0	0	0	1	0	0	0	0	0	0	0	1	0	1	1	0	0	0	0	0	0	0	0	0	0	0
33609691	2021	-	M	normal	porcine	primary LCs	ILCs	2D	0	0	0	0	0	0	0	0	0	0	0	0	0	0	0	1	0	0	0	0	0	0	0	0	0	0	0	0	0	0
3447942	1987	-	M	normal	porcine	primary LCs	ILCs	2D	1	1	0	0	0	0	0	0	0	0	0	0	0	0	0	0	0	1	0	0	0	0	0	0	0	0	0	0	0	0
8706722	1996	-	M	normal	porcine	primary LCs	ILCs	2D	1	0	0	0	0	1	1	0	0	0	1	0	0	0	0	0	0	1	0	0	0	0	0	0	0	0	0	0	0	0
34359871	2021	-	M	normal	porcine	primary LCs	ILCs	3D - organoid	0	1	0	0	0	0	0	0	0	0	0	0	0	0	0	0	0	1	0	0	0	0	0	0	0	0	0	0	0	0
31684200	2019	-	M	normal	porcine	primary LCs	ILCs	3D - testicular tissue organoids (organotypic culture)	0	0	0	0	0	0	0	0	0	0	0	0	0	0	0	0	0	1	0	0	0	0	0	0	0	0	0	0	0	0
35721544	2022	-	M	normal	porcine	primary LCs	ILCs	3D - tissue explants in microfluidics	0	0	0	0	0	0	0	0	0	0	0	0	0	0	0	0	0	1	0	0	0	0	0	0	0	0	0	0	0	0
30021628	2018	-	M	normal	porcine	primary LCs	PLCs	2D	0	0	0	0	0	0	0	0	0	0	0	0	0	0	0	0	0	1	0	0	0	0	0	0	0	0	0	0	0	0
28243257	2017	-	M	normal	porcine	primary LCs	SLCs	2D	0	0	0	0	0	0	1	0	0	0	0	0	0	0	0	0	0	0	0	0	0	0	0	0	0	0	0	0	0	0
35721544	2022	-	M	normal	porcine	primary LCs	SLCs/PLCs/ILCs	3D - tissue explants in microfluidics	0	0	0	0	0	0	0	0	0	0	0	0	0	0	0	0	0	1	0	0	0	0	0	0	0	0	0	0	0	0
2854290	1988	-	M	normal	porcine	primary LCs	unspecified	2D - co-culture	1	1	0	0	0	0	0	0	0	0	0	0	0	0	0	0	0	1	0	0	0	0	0	0	0	0	0	0	0	0
14605012	2004	-	M	normal	rat	primary LCs	ALCs	2D	0	0	0	0	0	0	0	1	0	0	0	0	0	0	0	0	0	1	1	0	0	0	0	0	0	0	0	0	0	0
2167211	1990	-	M	normal	rat	primary LCs	ALCs	2D	1	0	1	1	1	0	0	0	0	0	0	0	1	1	1	1	0	1	1	0	0	1	0	0	0	0	0	0	1	0
2328003	1990	-	M	normal	rat	primary LCs	ALCs	2D	1	0	0	0	0	0	0	0	0	0	1	0	0	0	0	0	0	0	0	0	0	0	0	0	0	0	0	0	0	0
2608056	1989	-	M	normal	rat	primary LCs	ALCs	2D	0	0	0	0	0	0	0	0	0	0	0	0	0	1	0	0	0	0	0	0	0	0	0	0	0	0	0	0	0	0
2993081	1985	-	M	normal	rat	primary LCs	ALCs	2D	1	0	0	0	0	0	0	0	0	0	0	0	0	0	0	0	0	1	0	0	0	0	0	0	0	0	0	0	0	0
6260473	1981	-	M	normal	rat	primary LCs	ALCs	2D	1	0	1	0	0	0	0	0	0	0	0	0	0	0	0	0	0	1	1	0	0	0	0	0	0	0	0	0	0	0
11139774	2001	-	M	normal	rat	primary LCs	ALCs	2D	0	1	0	0	0	0	0	1	0	0	0	0	0	0	0	0	0	1	1	1	0	0	0	0	0	0	0	0	0	0
11545286	2001	-	M	normal	rat	primary LCs	ALCs	2D	0	0	0	0	0	0	1	0	0	0	0	0	0	0	0	0	0	1	0	0	0	0	0	0	0	0	1	0	0	0
12525259	2003	-	M	normal	rat	primary LCs	ALCs	2D	1	1	0	0	0	0	0	0	0	0	0	0	0	0	0	0	0	1	0	0	0	0	0	0	0	0	1	0	1	0
14555193	2003	-	M	normal	rat	primary LCs	ALCs	2D	1	0	0	0	0	0	0	0	0	0	0	0	0	0	0	0	0	1	0	0	0	0	0	0	0	0	0	0	0	0
14635199	2003	-	M	normal	rat	primary LCs	ALCs	2D	1	0	1	1	1	1	0	0	0	0	0	0	1	1	0	1	0	1	0	1	0	0	0	0	0	0	1	0	0	0
15026084	2004	-	M	normal	rat	primary LCs	ALCs	2D	0	0	0	0	0	0	0	0	0	0	0	0	0	0	0	0	0	1	0	0	0	0	0	0	0	0	0	0	0	0
15863243	2005	-	M	normal	rat	primary LCs	ALCs	2D	1	0	0	0	0	1	0	0	0	0	1	0	0	0	0	0	0	0	0	0	0	0	0	0	0	0	1	0	0	0
15935587	2005	-	M	normal	rat	primary LCs	ALCs	2D	0	0	0	0	0	0	0	0	0	0	0	0	0	0	0	0	0	1	0	0	0	0	0	0	0	0	0	0	0	0
16188378	2005	-	M	normal	rat	primary LCs	ALCs	2D	0	1	0	0	0	0	0	0	0	0	0	0	0	0	0	0	0	1	0	0	0	0	0	0	0	0	0	0	0	0
38511146	2024	-	M	Normal	Rat	Primary LCs	ALCs	2D	0	0	0	0	0	0	0	0	0	0	0	0	0	0	0	0	0	1	0	0	0	0	0	0	0	0	0	0	0	0
39303633	2024	-	M	Normal	Rat	Primary LCs	ALCs	2D	0	0	0	0	0	0	0	0	0	0	0	0	0	0	0	0	0	1	0	0	0	0	0	0	0	0	1	0	0	0
1572728	1992	-	M	normal	rat	primary LCs	ALCs	2D - co-culture	0	0	0	0	0	0	0	0	0	0	0	0	0	0	0	0	0	1	0	0	0	0	0	0	0	0	0	0	0	0
25475787	2015	-	M	normal	rat	primary LCs	FLCs	3D - explantants fetal testis assay [FeTA]	0	1	0	0	0	0	0	0	0	0	0	0	0	0	0	0	0	1	0	0	0	0	0	0	0	0	0	0	0	0
25780587	2014	-	M	normal	rat	primary LCs	FLCs	3D - explantants fetal testis assay [FeTA]	0	0	0	0	0	0	0	0	0	0	0	0	0	0	0	0	0	1	0	0	0	0	0	0	0	0	0	0	0	0
1794610	1991	-	M	normal	rat	primary LCs	FLCs	3D - tissue explants	0	1	0	0	0	0	0	0	0	0	0	0	0	0	0	0	0	1	0	0	0	0	0	0	0	0	0	0	0	0
1953198	1991	-	M	normal	rat	primary LCs	FLCs	3D - tissue explants	0	1	1	0	0	0	0	0	0	0	0	0	0	0	0	0	0	1	0	0	0	0	0	0	0	0	0	0	0	0
19837924	2009	-	M	normal	rat	primary LCs	FLCs	3D - tissue explants	0	0	0	0	0	0	0	0	0	0	0	0	0	0	0	0	0	1	0	0	0	0	0	0	0	0	0	0	0	0
28796631	2017	-	M	normal	rat	primary LCs	FLCs	3D - tissue explants	0	0	0	0	0	0	0	0	0	0	0	0	0	0	0	0	0	1	0	0	0	0	0	0	0	0	0	0	0	0
9191974	1997	-	M	normal	rat	primary LCs	FLCs/ILCs/ALCs	2D	0	0	0	0	0	0	0	0	0	0	0	0	0	0	0	0	0	1	0	0	0	0	0	0	0	0	0	0	0	0
17569695	2007	-	M	normal	rat	primary LCs	FLCs/SLCs	3D - tissue explants	0	0	0	0	0	0	0	1	0	0	0	0	0	0	0	0	0	1	0	0	0	0	0	0	0	0	0	0	0	0
28281692	2017	-	M	normal	rat	primary LCs	FLCs/SLCs/PLCs	3D - tissue explants	0	0	0	0	0	1	1	0	0	1	0	0	0	0	0	0	0	1	0	0	0	0	0	0	0	0	0	0	0	0
19814654	2010	-	M	normal	rat	primary LCs	ILCs	2D	0	1	0	0	0	0	0	0	0	0	0	0	0	0	0	0	0	1	0	0	0	0	1	0	0	0	1	0	0	0
2177628	1990	-	M	normal	rat	primary LCs	ILCs	2D	1	0	0	0	0	0	0	0	0	0	1	0	0	0	0	0	0	0	0	0	0	0	0	0	0	0	0	0	0	0
2303157	1990	-	M	normal	rat	primary LCs	ILCs	2D	1	0	1	0	0	0	0	0	0	0	0	1	0	0	0	0	0	0	0	0	0	0	0	0	0	0	0	0	0	0
29667777	2018	-	M	normal	rat	primary LCs	ILCs	2D	0	0	0	0	0	1	1	0	0	1	1	0	0	0	0	0	0	1	0	0	0	0	0	0	0	0	1	0	0	0
29669061	2018	-	M	normal	rat	primary LCs	ILCs	2D	0	0	0	0	0	1	0	0	0	0	1	1	0	0	0	0	0	1	0	0	0	0	0	0	0	0	0	0	0	0
33581290	2021	-	M	normal	rat	primary LCs	ILCs	2D	0	0	1	0	0	1	0	0	0	0	0	0	0	0	0	0	0	1	1	0	0	0	0	0	0	0	1	0	0	0
7577706	1995	-	M	normal	rat	primary LCs	ILCs	2D	0	1	0	0	0	0	0	0	0	0	0	0	0	0	0	0	0	0	0	0	0	0	0	0	0	0	0	0	0	0
7686040	1993	-	M	normal	rat	primary LCs	ILCs	2D	1	0	0	0	0	0	0	0	0	0	1	1	0	1	0	0	0	0	0	0	0	0	0	0	0	0	0	0	0	0
8023929	1994	-	M	normal	rat	primary LCs	ILCs	2D	1	1	0	0	0	0	0	0	0	0	0	0	0	0	0	0	0	0	0	0	0	0	0	0	0	0	0	0	0	0
24616715	2014	-	M	normal	rat	primary LCs	ILCs	3D - coculture with seminiferous tubule models in vitro	1	0	0	0	0	0	0	0	0	0	0	0	0	0	0	0	0	1	0	0	0	0	0	0	0	0	1	1	0	0
38362108	2024	-	M	Normal	Rat	Primary LCs	ILCs	3D - seminiferous tubule models in vitro	0	1	0	0	0	1	0	0	0	0	0	0	0	0	0	0	0	1	0	0	0	0	0	0	0	0	1	0	0	0
9231786	1997	-	M	normal	rat	primary LCs	ILCs	3D - tissue explants	0	1	0	0	0	0	0	0	0	0	0	0	1	1	0	0	0	1	0	0	0	0	0	0	0	0	0	0	0	0
27591121	2016	-	M	normal	rat	primary LCs	ILCs (EDS-treatment of adult cells)	3D - tissue explants - seminiferous tubule and interstitial model in vitro (interstitium plus tubules)	0	1	0	0	0	0	0	0	0	0	0	0	0	0	0	0	0	1	0	0	0	0	0	0	0	0	0	0	0	0
8142315	1994	-	M	normal	rat	primary LCs	ILCs/ALCs	2D	1	0	0	0	0	0	0	0	0	0	1	1	0	0	0	0	0	1	0	1	0	0	0	0	0	0	0	0	0	0
8305206	1993	-	M	normal	rat	primary LCs	ILCs/ALCs	2D	0	0	0	0	0	0	0	0	0	0	0	0	0	0	0	0	0	1	0	0	0	0	0	0	0	0	0	0	0	0
1014046	1976	-	M	normal	rat	primary LCs	ILCs/ALCs	2D	0	1	0	0	0	0	0	0	0	0	0	0	0	1	0	0	0	1	0	0	0	0	0	0	0	0	0	0	0	0
15511338	2004	-	M	normal	rat	primary LCs	PLCs	2D	0	0	0	0	0	0	0	0	0	0	0	0	0	0	0	0	0	1	0	0	0	0	0	0	0	0	0	0	0	0
20075416	2010	-	M	normal	rat	primary LCs	PLCs	2D	0	0	0	0	0	0	0	0	0	0	1	0	0	0	0	0	0	0	0	0	0	0	0	1	0	0	1	0	0	0
23792342	2013	-	M	normal	rat	primary LCs	PLCs	2D	0	1	0	0	0	0	0	0	0	0	0	0	0	0	0	0	0	0	0	0	0	0	0	0	0	0	0	0	0	0
38656193	2024	-	M	Normal	Rat	Primary LCs	PLCs	2D	0	0	0	0	0	0	0	0	0	0	0	0	0	0	0	0	0	0	0	0	0	0	0	0	0	0	0	0	0	0
8879490	1996	-	M	normal	rat	primary LCs	PLCs/ALCs	2D	1	0	0	0	0	0	0	0	0	0	0	0	0	0	0	0	0	1	1	0	0	0	0	0	0	0	0	0	0	0
15149725	2004	-	M	normal	rat	primary LCs	PLCs/ILCs	2D	0	0	0	0	0	0	0	0	0	0	0	0	0	0	0	0	0	0	0	0	0	0	0	0	0	0	0	0	0	0
15716394	2005	-	M	normal	rat	primary LCs	PLCs/ILCs/ALCs	2D	0	0	0	0	0	0	0	0	0	0	0	0	0	0	0	0	0	0	0	0	0	0	0	0	0	0	0	0	0	0
28090714	2017	-	M	normal	rat	primary LCs	precursor of LCs - Rat stem cells - differentiation to L-like cells	2D	0	0	0	0	0	0	0	0	0	0	0	0	0	0	0	0	0	1	0	0	0	0	0	0	0	0	0	0	0	0
36513649	2022	-	M	Normal	Rat	Primary LCs	Prepubertal	2D	0	0	0	0	0	1	0	0	0	0	0	0	0	0	0	0	0	1	0	0	0	0	0	0	0	0	0	0	0	0
16467141	2006	-	M	normal	rat	primary LCs	SLCs	2D	0	1	0	0	0	0	0	0	0	0	0	0	0	0	0	0	0	1	0	0	0	0	0	0	0	0	0	0	0	0
17996055	2007	-	M	normal	rat	primary LCs	SLCs	2D	0	1	0	0	0	0	0	0	0	0	1	0	0	0	0	0	0	0	0	0	0	0	0	0	0	0	0	0	0	0
32799149	2021	-	M	normal	rat	primary LCs	SLCs	2D/3D - seminiferous tubule systems in vitro	0	0	0	0	0	0	1	0	0	0	1	1	0	0	0	0	0	0	0	0	0	0	0	0	0	0	1	0	0	0
24740597	2014	-	M	normal	rat	primary LCs	SLCs	3D - coculture with seminiferous tubule models in vitro	0	0	0	0	0	0	0	0	0	0	0	0	0	0	0	0	0	1	0	0	0	0	0	0	0	0	0	0	0	0
25245297	2014	-	M	normal	rat	primary LCs	SLCs	3D - coculture with seminiferous tubule models in vitro	0	1	0	0	0	0	0	0	0	0	0	0	0	0	0	0	0	1	0	0	0	0	0	0	0	0	0	0	0	0
26929346	2016	-	M	normal	rat	primary LCs	SLCs	3D - seminiferous culture in vitro	0	0	0	0	0	1	0	0	0	0	0	0	0	0	0	0	0	0	0	0	0	0	0	0	0	0	0	0	0	0
27673747	2017	-	M	normal	rat	primary LCs	SLCs	3D - seminiferous culture in vitro	0	1	0	0	0	0	1	0	0	0	1	0	0	0	0	0	0	0	0	0	0	0	0	0	0	0	1	0	0	0
28109954	2017	-	M	normal	rat	primary LCs	SLCs	3D - seminiferous culture in vitro	0	0	0	0	0	1	1	0	0	1	0	0	0	0	0	0	0	0	0	0	0	0	0	0	0	0	1	0	0	0
29180110	2018	-	M	normal	rat	primary LCs	SLCs	3D - seminiferous tubule cultures in vitro	0	0	0	0	0	1	1	0	0	1	0	0	0	0	0	0	0	1	0	0	0	0	0	0	0	0	1	0	0	0
29416526	2018	-	M	normal	rat	primary LCs	SLCs	3D - seminiferous tubule cultures in vitro	0	0	0	0	0	0	0	0	0	0	0	0	0	0	0	0	0	1	0	0	0	0	0	0	0	0	0	0	0	0
29524480	2018	-	M	normal	rat	primary LCs	SLCs	3D - seminiferous tubule cultures in vitro	0	0	0	0	0	1	1	0	0	1	1	0	0	0	0	0	0	1	0	0	0	0	0	0	0	0	1	0	0	0
33090725	2020	-	M	normal	rat	primary LCs	SLCs	3D - seminiferous tubule cultures in vitro	0	0	0	0	0	1	1	0	0	1	1	0	0	0	0	0	0	1	0	0	0	0	0	0	0	0	1	0	0	0
33515640	2021	-	M	normal	rat	primary LCs	SLCs	3D - seminiferous tubule cultures in vitro	0	1	0	0	0	0	0	0	0	0	0	0	0	0	0	0	0	1	0	0	0	0	0	0	0	0	0	0	0	0
33721578	2021	-	M	normal	rat	primary LCs	SLCs	3D - seminiferous tubule cultures in vitro	0	0	0	0	0	1	1	0	0	0	1	0	0	0	0	0	0	1	0	0	0	0	0	0	0	0	1	0	0	0
33774092	2021	-	M	normal	rat	primary LCs	SLCs	3D - seminiferous tubule cultures in vitro	0	0	0	0	0	1	1	0	0	0	1	0	0	0	0	0	0	1	0	0	0	0	0	0	0	0	1	0	0	0
30320465	2019	-	M	normal	rat	primary LCs	SLCs	3D - seminiferous tubule models in vitro	0	0	0	0	0	1	1	0	0	0	1	0	0	0	0	0	0	1	0	0	0	0	0	0	0	0	1	0	0	0
30476560	2019	-	M	normal	rat	primary LCs	SLCs	3D - seminiferous tubule models in vitro	0	0	0	0	0	0	0	0	0	0	0	0	0	0	0	0	0	0	0	0	0	0	0	0	0	0	0	0	0	0
30672118	2019	-	M	normal	rat	primary LCs	SLCs	3D - seminiferous tubule models in vitro	0	1	0	0	0	1	1	0	0	1	0	0	0	0	0	0	0	1	0	0	0	0	0	0	0	0	1	0	0	0
30906280	2019	-	M	normal	rat	primary LCs	SLCs	3D - seminiferous tubule models in vitro	0	0	0	0	0	1	1	0	0	0	1	0	0	0	0	0	0	1	0	0	0	0	0	0	0	0	1	0	0	0
30999198	2019	-	M	normal	rat	primary LCs	SLCs	3D - seminiferous tubule models in vitro	0	0	0	0	0	1	1	0	0	0	1	0	0	0	0	0	0	1	0	0	0	0	0	0	0	0	1	0	0	0
31133074	2019	-	M	normal	rat	primary LCs	SLCs	3D - seminiferous tubule models in vitro	0	0	0	0	0	0	1	0	0	0	0	0	0	0	0	0	0	1	0	0	0	0	0	0	0	0	0	0	0	0
31704538	2019	-	M	normal	rat	primary LCs	SLCs	3D - seminiferous tubule models in vitro	0	0	0	0	0	0	0	0	0	0	0	0	0	0	0	0	0	0	0	0	0	0	0	0	0	0	0	0	0	0
36194433	2022	-	M	normal	rat	primary LCs	SLCs	3D - seminiferous tubule models in vitro	0	0	0	0	0	1	0	0	0	0	1	0	0	0	0	0	0	1	0	0	0	0	0	0	0	0	0	0	0	0
23545158	2013	-	M	normal	rat	primary LCs	SLCs	2D	0	0	1	0	0	1	1	0	0	1	0	0	0	1	0	0	0	0	0	0	0	0	0	0	0	0	0	0	0	0
34867807	2021	-	M	normal	rat	primary LCs	SLCs/ALCs	2D	0	0	0	0	0	0	1	0	0	0	0	0	0	1	0	0	0	1	0	0	0	0	0	0	0	0	0	0	0	0
22865373	2012	-	M	normal	rat	primary LCs	SLCs/ALCs	3D - seminiferous tubule cultures in vitro	0	1	0	0	0	0	0	0	0	0	1	0	0	0	0	0	0	1	0	0	0	0	0	0	0	0	0	0	0	0
35810996	2022	-	M	normal	rat	primary LCs	SLCs/PLCs	2D	0	0	0	0	0	0	1	0	0	0	0	1	0	0	0	0	0	1	1	0	0	0	0	0	0	0	0	0	0	0
32441057	2020	-	M	normal	rat	primary LCs	SLCs/PLCs	2D/3D - seminiferous tubule cultures in vitro	0	0	0	0	0	0	0	0	0	0	1	0	0	0	0	0	0	0	0	0	0	0	0	0	0	0	0	0	0	0
16430959	2006	-	M	normal	rat	primary LCs	SLCs/PLCs	3D - organoid	1	0	0	0	0	0	0	0	0	0	0	0	0	0	0	0	0	0	0	0	0	0	0	0	0	0	0	0	0	0
19560483	2009	-	M	normal	rat	primary LCs	SLCs/PLCs	3D - organoid	0	0	0	0	0	0	0	1	0	0	0	0	0	0	0	0	0	0	0	0	0	0	0	0	0	0	1	0	0	0
33023470	2020	-	M	normal	rat	primary LCs	SLCs/PLCs	3D - seminiferous tubule cultures in vitro	0	0	0	0	0	1	1	0	0	1	1	0	0	0	0	0	0	1	0	0	0	0	0	0	0	0	0	0	0	0
26472102	2015	-	M	normal	rat	primary LCs	SLCs/PLCs	3D - three-dimensional testicular co-culture system (3D-TCS)	0	0	0	0	0	0	0	0	0	0	0	0	0	0	0	0	0	0	0	0	0	0	0	0	0	0	0	0	0	0
21832170	2011	-	M	normal	rat	primary LCs	SLCs/PLCs/ALCs	2D	0	0	0	0	0	0	0	0	0	0	0	0	0	0	0	0	0	0	0	0	0	0	0	0	0	0	0	0	0	0
23743199	2013	-	M	normal	rat	primary LCs	SLCs/PLCs/ILCs	3D- organ culture model	0	0	0	0	0	0	0	0	0	0	1	0	0	0	0	0	0	0	0	0	0	0	0	0	0	0	1	0	0	0
8726216	1996	-	M	normal	rat	primary LCs	unspecified	2D	1	0	0	0	0	0	0	0	0	0	0	0	0	0	0	0	0	0	0	0	0	0	0	0	0	0	0	0	1	0
1446622	1992	-	M	normal	rat	primary LCs	unspecified	2D	0	1	0	0	0	0	0	0	0	0	0	0	0	0	0	0	0	1	0	0	0	0	0	0	0	0	0	0	0	0
15513898	2004	-	M	normal	rat	primary LCs	unspecified	2D	0	0	0	0	0	0	0	0	0	0	0	0	0	0	0	0	0	0	0	0	0	0	0	0	0	0	0	0	0	0
15921251	2005	-	M	normal	rat	primary LCs	unspecified	2D	1	0	0	0	0	0	0	0	0	0	0	0	0	0	0	0	0	1	0	0	0	0	0	0	0	0	1	0	1	0
36300020	2022	-	M	Normal	Rat	Primary LCs	Unspecified	2D	0	0	0	0	0	0	0	0	0	0	0	0	0	0	0	0	0	1	0	0	0	0	0	0	0	0	0	0	0	0
37126647	2023	-	M	Normal	Rat	Primary LCs	Unspecified	2D	0	0	0	0	0	1	0	0	0	0	0	0	0	0	0	0	0	1	0	0	0	0	0	0	0	0	1	0	0	0
10098503	1999	-	M	normal	rat	primary LCs	PLCs/ILCs/ALCs	2D	1	0	0	0	0	0	0	0	0	0	1	0	0	0	0	0	0	0	0	0	0	0	0	0	0	0	1	0	0	0
25706302	2015	-	M	normal	rat/human	primary LCs	FLCs	3D - explantants fetal testis assay [FeTA]	1	0	0	0	0	0	0	0	0	0	0	0	0	0	0	0	0	1	0	0	0	0	0	0	0	0	0	0	0	0
17431488	2007	-	M	normal	rat/human	primary LCs	FLCs	3D - tissue explants	1	0	0	1	0	1	0	0	0	0	0	0	0	0	0	0	0	1	0	0	0	0	0	0	0	0	0	0	0	0
30666997	2019	-	M	normal	sheep	primary LCs	ALCs	3D - A testis-derived macroporous 3D scaffold as a platform for the generation of mouse testicular organoids	0	0	0	0	0	0	0	0	0	0	0	0	0	0	0	0	0	1	0	0	0	0	0	0	0	0	0	0	0	0
30154034	2018	-	M	normal	sheep	primary LCs	ILCs	2D	0	0	0	0	0	0	0	0	0	0	0	0	0	0	0	0	0	1	0	0	0	0	0	0	0	0	0	0	0	0
29073541	2018	-	M	normal	sheep	primary LCs	ILCs	2D + coculture with SCs	0	0	0	0	0	0	0	0	0	0	0	0	0	0	0	0	0	1	1	0	0	0	0	0	0	0	0	0	0	0
39433555	2024	-	M	Normal	Sheep	Primary LCs	Unspecified	2D	0	0	0	0	0	0	0	0	0	0	0	0	0	0	0	0	0	1	0	0	0	0	0	0	0	0	0	0	0	0
35905760	2022	-	M	normal	sheep	primary LCs	unspecified	3D - artificial testis bioengineered by 3D printing of extracellular matrix	0	0	0	0	0	0	0	0	0	0	0	0	0	0	0	0	0	1	0	0	0	0	0	0	0	0	0	0	0	0
37268150	2023	-	M	Normal	Unspecified	Primary LCs	Unspecified	2D	0	0	0	0	0	1	1	0	0	1	1	0	0	0	0	0	0	1	0	0	0	0	0	0	0	0	1	0	0	0
2848690	1988	-	M	normal	rat	primary LCs	SLCs/PLCs	2D	0	1	1	0	1	0	0	0	0	0	0	0	0	1	0	0	0	1	1	0	0	1	0	0	0	0	0	0	0	0
30833541	2019	-	M/M	normal/genetically modified	human	primary LCs/iPSCs CL	ILCs/ ALCs/precursor of LCs - iPSCs-derived Leydig-like cells	2D	0	0	0	0	0	1	0	0	0	1	1	0	0	0	0	0	0	1	0	0	0	0	0	0	0	0	1	0	0	0
32492667	2020	-	M	normal	mouse/human	primary LCs/primary LCs	ILCs/ALCs/ALCs	3D - Testicular organoids	1	0	0	0	0	0	0	0	0	0	0	0	0	0	0	0	0	1	0	0	0	0	0	0	0	0	0	0	0	0
16281090	2005	-	M/M	normal/normal	rat/bovine	primary LCs/primary LCs	ALCs/ALCs	2D/2D	1	0	0	0	0	0	0	0	0	0	0	0	0	0	0	0	0	1	0	0	0	0	0	0	0	0	0	0	0	0
15353182	2004	-	M/M/M	normal/normal/normal	rat/rat/rat	primary LCs/primary LCs/primary LCs	SLCs/ILCs/ALCs	2D/2D/2D	1	0	0	1	0	0	1	0	0	0	0	0	0	0	0	0	0	1	0	0	0	0	0	0	0	0	1	0	0	0
1591335	1992	-	M	normal	human	primary MCs	precursors of LCs - MCs precursor of LCs to Leydig-like cells	2D	1	0	0	0	0	0	0	0	0	0	1	0	0	0	0	0	0	1	0	0	0	0	0	0	0	0	0	0	0	0
9199334	1997	-	M	normal	mouse	primary MEFs	precursor of LCs - MEFs-derived LCs	2D	0	0	0	0	0	1	0	0	0	0	0	0	0	0	0	0	0	0	0	0	0	0	0	0	0	0	0	0	0	0
32735821	2020	-	unspecified	normal	mouse/human	primary MEFs/primary fibroblasts	precursor of LCs - converting MEFs/ Human Periodontal Ligament Fibroblasts into Human CiLCs to LC-like cells	2D	0	1	0	1	1	0	0	0	0	0	0	0	0	0	0	0	0	1	0	0	0	0	0	0	0	0	0	0	0	0
26853168	2016	-	M/F	normal	human	primary MSCs	precursor of LCs - BMMSCs b differentiated to L-like cells	2D	1	1	0	0	0	0	0	0	0	0	1	0	0	0	0	0	0	1	0	0	0	0	0	0	0	0	0	0	0	0
19359379	2009	-	unspecified	normal	human	primary MSCs	precursors of LCs - MSCs to steroidogenic cells	2D	0	0	1	0	0	0	1	0	0	0	0	0	0	0	0	0	0	0	0	0	0	0	0	0	0	0	0	0	0	0
17975261	2007	-	M	normal	human/mouse	primary MSCs	precursors of LCs - MSCs to steroidogenic cells	2D	0	1	0	0	0	1	1	0	0	1	1	0	0	1	1	0	0	1	1	0	0	0	0	0	0	0	0	0	0	0
21134412	2011	-	unspecified	normal	mouse	primary MSCs	precursors of LCs- MSCs to steroidogenic cells	2D	0	0	1	0	0	0	0	0	0	0	0	0	0	0	0	0	0	0	0	0	0	0	0	0	0	0	0	0	0	0
2361482	1990	-	M	normal	rat	primary MSCs	precursors of LCs - MSC-like Leidig cell precursors from immature rats	2D	0	1	0	0	0	0	0	0	0	0	0	0	0	0	0	0	0	1	0	1	0	0	0	0	0	0	0	0	0	0
16728492	2006	-	M	normal	rat/mouse/human	primary MSCs	precursors of LCs - MSCs-derived Leydig cells	2D	0	0	1	0	0	1	0	0	0	0	0	0	0	0	0	0	0	1	0	0	0	0	0	0	0	0	0	0	0	0
7888497	1994	-	M	normal	human	primary peritubular cells	precursor of LCs - peritubular cells	2D	1	0	0	0	0	0	0	0	0	0	1	0	0	0	0	0	0	1	0	0	0	0	0	0	0	0	0	0	0	0
24684461	2014	-	M	normal	human	primary peritubular cells	precursors of LCs - peritubular cell-derived Leydig-like cells	2D	0	0	1	0	1	1	1	0	0	0	1	0	1	1	0	0	0	0	0	0	0	0	0	0	0	0	1	0	0	0
36350469	2022	-	M	Normal	Human	Primary PSCs	Precursor of LCs - PSC-derived Leydig-like cells	3D - organoid culture	0	0	0	0	0	0	0	0	0	0	0	0	0	0	0	0	0	0	0	0	0	0	0	0	0	0	0	0	0	0
32034722	2020	-	M	normal	human	primary UC-MSCs	precursor of LCs - UC-MSC-derived to L-like cells	2D	0	1	0	0	0	1	1	0	0	1	1	0	0	0	0	0	0	1	0	0	0	0	0	0	0	0	0	0	0	0
28105086	2016	-	M	normal	human	primary UC-MSCs	precursor of LCs -UC-MSC-derived Leydig-like cell	2D	0	0	0	0	0	1	1	0	0	0	1	0	0	0	0	0	0	0	0	0	0	0	0	0	0	0	0	0	0	0
22324479	2012	-	unspecified	normal	human	primary UC-MSCs	precursors of LCs - UC-MSC-derived steroidogenic-like cells	2D	0	0	0	0	0	1	1	0	0	1	1	0	0	0	0	0	0	1	0	0	0	0	0	0	0	0	0	0	0	0
16928894	2007	-/-	M/M	normal/genetically modified	mouse/mouse	primary LCs/primary LCs	unspecified/unspecified	2D/2D	1	0	0	0	0	1	0	0	0	0	0	0	0	0	0	0	0	1	0	0	0	0	0	0	0	0	0	0	0	0
37459939	2023	- /-	M/M	Normal/Genetically modified	Hamster/Hamster	Primary LCs/Primary LCs	Unspecified/Unspecified	2D/2D	0	0	0	0	0	0	0	0	0	0	0	0	0	0	0	0	0	1	0	0	0	0	0	0	0	0	0	0	0	1
38774852	2023	- /-	M/M	Normal/Normal	Human/Human	Primary LCs/Primary LCs	Unspecified/Unspecified	2D/3D - organoid culture	0	0	0	0	0	0	0	0	0	0	0	0	0	0	0	0	0	1	0	0	0	0	0	0	0	0	0	0	0	0
38772531	2024	- /-	M/M	Normal/Normal	Mouse/Mouse	Primary LCs/Primary LCs	SLCs/PLCs	2D/2D	0	0	0	0	0	0	1	0	0	0	1	0	0	1	0	0	0	1	0	0	0	0	0	0	0	0	0	0	0	0
38759901	2024	- /-	M/M	Normal/Genetically modified	Mouse/Mouse	Primary LCs/Primary LCs	Unspecified/Unspecified	2D/2D	0	0	0	0	0	0	0	0	0	0	0	0	0	0	0	0	0	1	0	0	0	0	0	0	0	0	0	0	0	0
37286111	2023	- /-	M/M	Normal/Normal	Rat/Rat	Primary LCs/Primary LCs	SLCs/PLCs	2D/2D	0	0	0	0	0	1	1	0	0	0	1	1	0	0	0	0	0	0	0	0	0	0	0	0	0	0	0	0	0	0
37029531	2023	- /-	M/M	Normal/Normal	Rat/Rat	Primary LCs/primary LCs	SLCs/PLCs	3D - seminiferous tubule culture/3D - seminiferous tubule culture/	0	0	0	0	0	0	0	0	0	0	1	0	0	0	0	0	0	0	0	0	0	0	0	0	0	0	0	0	0	0
36598988	2023	- /-	M/M	Normal/Normal	Mouse/Human	Primary PSCs/primary PSCs	Precursor of LCs - PSC-derived Leydig-like cells/Precursor of LCs - PSC-derived Leydig-like cells	2D/2D	0	0	0	0	0	0	0	0	0	0	0	0	0	0	0	0	0	0	0	0	0	0	0	0	0	0	0	0	0	0
37866036	2023	- /-/R2C	M/M/M	Normal/Normal/Cancerous	Rat/Rat/Rat	Primary LCs/Primary LCs/Leydig CL	ILCs/ALCs/ILCs	2D/2D/2D	0	0	0	0	0	0	0	0	0	0	0	0	0	1	0	0	0	0	0	0	0	0	0	0	0	0	0	0	1	1
34165777	2021	-/ECL CHA-hES15	M/M	normal	human	primary LCs/ESCs	SLCs/precursor of LCs - ESCs-derived Leydig-like cells	2D	0	0	0	0	0	0	0	0	0	0	0	0	0	0	0	0	0	1	0	0	0	0	0	0	0	0	0	0	0	0
23024262	2012	-/H295R	unspecified/F	normal/cancerous	human/human	primary MSCs/Adrenal CL	unspecified/adult	2D/2D	0	0	0	0	0	0	0	0	0	0	0	0	0	1	0	0	0	0	0	0	0	0	0	0	0	0	0	0	0	0
8901833	1996	-/-	M/M	normal/normal	mouse/rat	primary LCs/primary LCs	unspecified/unspecified	2D/2D	0	0	0	0	0	0	0	0	0	0	0	0	0	0	0	0	0	1	0	0	0	0	0	0	0	0	0	0	0	0
24736568	2014	-/-	M/M	normal/normal	rat/human	primary LCs/primary LCs	ALCs/ALCs	2D/2D	0	1	0	0	0	0	0	0	0	0	0	0	0	0	0	0	0	1	0	0	0	0	0	0	0	0	0	0	0	0
24301613	2014	-/-	M	normal/normal	rat/human	primary LCs/primary LCs	SLCs/PLCs/ILCs/ALCs/unspecified	2D/3D - tissue explants	1	0	0	0	0	0	0	0	0	0	1	0	0	0	0	0	0	1	0	0	0	0	0	0	0	0	0	0	0	0
18187254	2008	-/-	M/M	normal/normal	rat/rat	primary LCs/primary LCs	ALCs/ALCs	2D/2D	1	0	1	0	0	0	0	0	0	0	0	0	0	0	0	0	0	1	0	0	0	0	0	0	0	0	0	0	0	0
6938086	1980	-/-/-	M/M/M	normal/normal/normal	rat/rat/rat	primary LCs/primary LCs/primary LCs	FLCs/SLCs/PLCs	2D/2D/2D	0	0	0	0	0	0	0	0	0	0	1	0	0	0	0	1	0	1	0	0	0	0	0	0	0	0	0	0	0	0
7210058	1980	-/-/-	M	normal/normal/normal	rat/rat/rat	primary LCs/primary LCs/primary LCs	FLCs/SLCs/PLCs	2D/2D/2D	1	0	0	0	0	0	0	0	0	0	0	0	0	0	0	0	0	1	0	0	0	0	0	0	0	0	0	0	0	0
29272331	2018	-/H295R	M/F	normal/cancerous	rat/human	primary LCs/Adrenal CL	ALCs	2D	0	0	0	0	0	0	0	0	0	0	0	0	0	0	0	0	0	1	0	0	0	1	0	0	0	0	0	0	0	0
27590779	2016	-/MA-10	M/M	normal/cancerous	mouse/mouse	primary LCs/Leydig CL	unspecified/unspecified	2D/2D	0	0	0	0	0	0	0	0	0	0	0	0	0	0	0	0	0	0	0	0	0	0	0	0	0	0	0	0	0	0
27121848	2016	-/mLTC-1	M/M	normal/cancerous	mouse/mouse	primary LCs/Leydig CL	SLCs/PLCs/unspecified	2D/2D	1	0	0	0	0	1	0	0	0	0	1	0	0	1	0	0	0	1	0	0	0	0	0	0	0	0	1	0	1	0
15868656	2005	-/mLTC-1	M/M	normal/cancerous	rat/mouse	primary LCs/Leydig CL	ALCs/unspecified	2D	0	1	0	0	0	0	0	0	0	0	0	0	0	1	0	0	0	0	0	0	0	0	0	0	0	0	1	0	0	0
30236453	2018	-/mLTC-1	M/M	normal/normal/cancerous	human/mouse/mouse	primary LCs/primary LCs/Leydig CL	ILCs/ALCs/unspecified	2D/2D/2D	1	0	0	0	0	0	0	0	0	0	0	0	0	1	0	0	0	1	0	0	0	0	0	0	0	0	1	0	0	0
22217836	1992	-/R2C/H450	M/M/M	normal/cancerous/cancerous	rat/rat/rat	primary LCs/Leydig CL/Leydig CL	ALCs/ILCs/unspecified	2D/2D/2D	0	1	1	0	1	0	0	0	0	0	1	0	0	0	0	0	0	0	0	0	0	0	0	0	0	0	0	0	0	0
6685120	1983	-/TM3	M/M	normal/normal	mouse/mouse	Leydig CL/primary LCs	ILCs/ALCs	2D/2D	0	0	0	0	0	0	0	0	0	0	0	0	0	0	0	0	0	1	0	0	0	0	0	0	0	0	0	0	0	0
33409656	2021	-/TM3	M/M/M	normal/normal/normal	rat/human/mouse	Leydig CL/primary LCs/primary LCs	ALCs/ALCs/ILCs	2D/2D/2D	0	0	1	0	0	0	0	0	0	0	0	0	0	0	0	0	0	0	0	0	0	0	0	0	0	0	1	0	0	0
8807633	1996	BLT-1	M	cancerous	mouse	Leydig CL	unspecified	2D	1	1	1	0	0	1	0	0	0	0	1	0	0	1	0	0	0	1	0	0	0	0	0	0	0	0	0	0	0	0
9705964	1998	BLT-1	M	cancerous	mouse	Leydig CL	unspecified	2D	1	0	0	0	0	0	0	0	0	0	0	0	0	0	0	0	0	0	0	0	0	0	0	0	0	0	0	0	0	0
9780317	1998	BLT-1	M	cancerous	mouse	Leydig CL	unspecified	2D	0	0	0	0	0	0	0	0	0	0	0	0	0	0	0	0	0	0	0	0	0	0	0	0	0	0	0	0	0	0
9846174	1998	BLT-1	M	cancerous	mouse	Leydig CL	unspecified	2D	1	0	0	0	0	0	0	0	0	0	0	0	0	0	0	0	0	1	0	0	0	0	0	0	0	0	0	0	0	0
24635384	2014	FLAG–SF-1 h MSCs	Unspecified	normal	human	MSCs CL	precursors of LCs - MSCs into steroidogenic cells	2D	0	0	1	0	0	1	0	0	0	0	1	0	0	1	0	0	0	0	0	0	0	0	0	0	0	0	1	0	0	0
10746649	2000	H295R	F	cancerous	human	Adrenal CL	adult	2D	0	0	0	0	0	0	1	0	0	0	0	0	0	0	1	0	0	0	0	0	0	0	0	0	0	0	0	0	0	0
10746939	2000	H295R	F	cancerous	human	Adrenal CL	adult	2D	0	0	1	0	0	0	0	1	0	0	0	0	0	0	0	1	0	0	0	0	0	0	0	0	0	0	0	0	0	0
11294972	2001	H295R	F	cancerous	human	Adrenal CL	adult	2D	0	0	0	0	0	0	0	1	0	0	0	0	0	0	0	1	0	0	0	0	0	0	0	0	0	0	0	0	0	0
11675267	2001	H295R	F	cancerous	human	Adrenal CL	adult	2D	0	0	0	0	0	0	0	1	0	0	0	0	0	0	0	0	0	0	0	0	0	0	0	0	0	0	0	0	0	0
12127262	2002	H295R	F	cancerous	human	Adrenal CL	adult	2D	0	0	0	0	1	0	0	1	0	0	0	0	0	0	0	0	0	0	0	0	0	0	0	0	0	0	0	0	0	0
12525251	2003	H295R	F	cancerous	human	Adrenal CL	adult	2D	0	0	0	0	1	0	0	0	0	0	0	0	0	0	0	1	0	0	0	0	0	0	0	0	0	0	0	0	0	0
12530638	2002	H295R	F	cancerous	human	Adrenal CL	adult	2D	0	0	0	0	0	0	0	0	0	0	0	0	0	0	1	0	0	0	0	0	0	0	0	0	0	0	0	0	0	0
12667619	2003	H295R	F	cancerous	human	Adrenal CL	adult	2D	0	0	0	0	1	0	0	0	0	0	0	0	0	0	1	0	0	0	0	0	0	0	0	0	0	0	0	0	0	0
12790800	2003	H295R	F	cancerous	human	Adrenal CL	adult	2D	0	0	1	0	0	0	1	0	0	0	1	0	0	0	1	0	0	0	0	0	0	0	0	0	0	0	1	0	1	0
12959982	2003	H295R	F	cancerous	human	Adrenal CL	adult	2D	0	0	0	0	0	0	1	0	0	0	0	0	0	0	1	0	0	0	0	0	0	0	0	0	0	0	1	0	1	0
12967339	2003	H295R	F	cancerous	human	Adrenal CL	adult	2D	0	0	0	0	0	0	0	0	0	0	0	0	0	0	1	1	0	0	0	0	0	0	0	0	0	0	1	0	0	0
14709151	2004	H295R	F	cancerous	human	Adrenal CL	adult	2D	0	0	0	0	1	0	0	1	0	0	0	0	0	0	0	0	0	0	0	0	0	0	0	0	0	0	0	0	0	0
15084485	2004	H295R	F	cancerous	human	Adrenal CL	adult	2D	1	0	0	0	0	0	0	0	0	0	0	0	0	0	1	0	0	0	0	0	0	0	0	0	0	0	0	0	0	0
15187238	2004	H295R	F	cancerous	human	Adrenal CL	adult	2D	0	0	0	0	0	0	1	0	0	0	0	0	0	0	0	0	0	0	0	0	0	0	0	0	0	0	1	0	0	0
15237392	2004	H295R	F	cancerous	human	Adrenal CL	adult	2D	0	0	0	0	0	0	0	0	0	0	0	0	0	0	1	1	0	0	0	0	0	0	0	0	0	0	0	0	0	0
15319488	2004	H295R	F	cancerous	human	Adrenal CL	adult	2D	0	0	0	0	0	0	0	1	0	0	0	0	0	0	0	1	0	0	0	0	0	0	0	0	0	0	0	0	0	0
15589976	2005	H295R	F	cancerous	human	Adrenal CL	adult	2D	0	0	0	0	0	0	0	1	0	0	0	0	0	0	0	0	0	0	0	0	0	0	0	0	0	0	0	0	0	0
15591025	2004	H295R	F	cancerous	human	Adrenal CL	adult	2D	0	0	1	0	0	1	0	0	0	0	0	0	0	0	1	0	0	0	0	0	0	0	0	0	0	0	1	0	0	0
15703266	2005	H295R	F	cancerous	human	Adrenal CL	adult	2D	0	0	0	0	0	0	1	0	0	0	0	0	0	1	0	1	0	0	0	0	0	1	0	0	0	0	0	0	0	0
15884376	2005	H295R	F	cancerous	human	Adrenal CL	adult	2D	0	0	0	0	0	0	0	0	0	0	0	0	0	0	0	0	0	0	0	0	0	0	0	0	0	0	1	0	0	0
15907334	2005	H295R	F	cancerous	human	Adrenal CL	adult	2D	0	0	0	0	0	0	0	1	0	0	0	0	0	0	0	0	0	0	0	0	0	0	0	0	0	0	0	0	0	0
15985365	2005	H295R	F	cancerous	human	Adrenal CL	adult	2D	0	0	0	0	0	0	0	1	0	0	0	0	0	0	0	0	0	0	0	0	0	0	0	0	0	0	0	0	0	0
16177243	2005	H295R	F	cancerous	human	Adrenal CL	adult	2D	0	0	0	0	0	0	0	1	0	0	0	0	0	0	0	0	0	0	0	0	0	0	0	0	0	0	0	0	0	0
16216300	2006	H295R	F	cancerous	human	Adrenal CL	adult	2D	0	0	0	0	0	0	1	1	0	1	1	0	0	0	0	0	0	0	1	0	0	0	0	0	0	0	1	0	0	0
16394175	2006	H295R	F	cancerous	human	Adrenal CL	adult	2D	0	0	0	0	0	0	0	1	0	0	0	0	0	0	0	0	0	0	0	0	0	0	0	0	0	0	0	0	0	0
16650473	2006	H295R	F	cancerous	human	Adrenal CL	adult	2D	0	0	0	0	0	0	1	1	0	1	0	0	0	0	0	0	0	0	0	0	0	0	0	0	0	0	1	0	0	0
16721033	2005	H295R	F	cancerous	human	Adrenal CL	adult	2D	0	0	0	0	0	0	0	0	0	0	0	0	0	0	1	0	0	0	0	0	0	0	0	0	0	0	0	0	0	0
16828825	2006	H295R	F	cancerous	human	Adrenal CL	adult	2D	0	0	0	0	0	0	1	0	0	0	0	0	0	0	1	1	0	0	0	0	0	0	0	0	0	0	0	0	0	0
16935330	2006	H295R	F	cancerous	human	Adrenal CL	adult	2D	0	0	0	0	1	0	0	0	0	0	0	0	0	1	0	0	0	0	0	0	0	0	0	0	0	0	0	0	0	0
16962624	2006	H295R	F	cancerous	human	Adrenal CL	adult	2D	0	0	0	0	1	0	0	1	0	0	0	0	0	1	0	0	0	1	1	0	0	0	0	0	0	0	0	0	0	0
17038555	2007	H295R	F	cancerous	human	Adrenal CL	adult	2D	0	0	1	0	0	0	1	0	0	0	0	0	0	0	1	1	0	0	0	0	0	0	0	0	0	0	1	0	0	0
17080404	2006	H295R	F	cancerous	human	Adrenal CL	adult	2D	0	0	0	0	1	0	0	0	0	0	0	0	0	0	0	0	0	0	0	0	0	0	0	0	0	0	1	0	0	0
17138841	2007	H295R	F	cancerous	human	Adrenal CL	adult	2D	0	0	1	0	0	0	1	0	0	0	1	0	0	0	0	0	0	0	0	0	0	0	0	0	0	0	0	0	0	0
17447562	2007	H295R	F	cancerous	human	Adrenal CL	adult	2D	0	0	0	0	0	0	1	1	0	1	0	0	0	0	0	0	0	0	0	0	0	0	0	0	0	0	1	0	0	0
17449096	2007	H295R	F	cancerous	human	Adrenal CL	adult	2D	0	0	0	0	0	0	0	1	0	0	0	0	0	0	0	0	0	1	1	0	0	0	0	0	0	0	0	0	0	0
17512696	2007	H295R	F	cancerous	human	Adrenal CL	adult	2D	1	0	1	0	0	0	0	1	0	0	0	0	0	0	0	0	0	0	0	0	0	0	0	0	0	0	0	0	0	0
17520059	2007	H295R	F	cancerous	human	Adrenal CL	adult	2D	0	0	0	0	0	0	0	1	0	0	0	0	0	0	0	0	0	0	0	0	0	0	0	0	0	0	0	0	0	0
17574328	2007	H295R	F	cancerous	human	Adrenal CL	adult	2D	0	0	0	0	1	0	0	1	0	0	0	0	0	0	0	0	0	0	0	0	0	0	0	0	0	0	0	0	0	0
17822730	2007	H295R	F	cancerous	human	Adrenal CL	adult	2D	0	0	0	0	0	0	1	1	0	0	0	0	0	1	0	0	0	1	1	0	0	0	0	0	0	0	0	0	0	0
17957359	2008	H295R	F	cancerous	human	Adrenal CL	adult	2D	0	0	0	0	0	0	0	0	0	0	0	0	0	0	0	0	0	0	0	0	0	0	0	0	0	0	0	0	0	0
18000308	2007	H295R	F	cancerous	human	Adrenal CL	adult	2D	0	0	1	0	0	0	1	0	0	0	1	0	0	0	0	0	0	0	0	0	0	0	0	0	0	0	0	0	0	0
18022659	2008	H295R	F	cancerous	human	Adrenal CL	adult	2D	0	0	0	0	0	0	1	1	0	0	0	0	0	0	0	0	0	0	0	0	0	0	0	0	0	0	0	0	0	0
18248924	2008	H295R	F	cancerous	human	Adrenal CL	adult	2D	0	0	0	0	0	0	0	1	0	0	0	0	0	0	0	0	0	1	1	0	0	0	0	0	0	0	0	0	0	0
18313098	2008	H295R	F	cancerous	human	Adrenal CL	adult	2D	0	0	0	0	0	0	1	1	0	1	0	0	0	0	0	0	0	1	1	0	0	0	0	0	0	0	1	0	0	0
18336853	2008	H295R	F	cancerous	human	Adrenal CL	adult	2D	0	0	1	0	0	0	1	1	0	1	0	0	0	1	0	0	0	1	1	0	0	0	0	0	0	0	1	0	0	0
18484195	2008	H295R	F	cancerous	human	Adrenal CL	adult	2D	0	0	0	0	0	0	0	0	0	0	0	0	0	1	0	0	0	1	0	1	0	0	0	0	0	0	0	0	0	0
18493807	2008	H295R	F	cancerous	human	Adrenal CL	adult	2D	0	0	0	0	0	0	1	1	0	0	0	0	0	1	0	0	0	1	1	0	0	0	0	0	0	0	0	0	0	0
18639541	2008	H295R	F	cancerous	human	Adrenal CL	adult	2D	0	0	0	0	0	0	0	1	0	0	0	0	0	0	0	0	0	0	0	1	0	0	0	0	0	0	0	0	0	0
18648085	2008	H295R	F	cancerous	human	Adrenal CL	adult	2D	0	0	0	0	0	0	0	0	0	0	0	0	0	1	0	0	0	1	0	0	0	0	0	0	0	0	1	0	1	0
18684447	2009	H295R	F	cancerous	human	Adrenal CL	adult	2D	0	0	0	0	1	0	0	0	0	0	0	0	0	0	1	0	0	1	0	0	0	0	0	0	0	0	0	0	0	0
18796549	2008	H295R	F	cancerous	human	Adrenal CL	adult	2D	0	0	1	0	0	0	1	0	0	0	1	0	0	0	1	1	0	0	0	0	0	0	0	0	0	0	1	0	0	0
19190123	2009	H295R	F	cancerous	human	Adrenal CL	adult	2D	0	0	0	0	0	0	0	0	0	0	0	0	0	1	0	0	0	0	0	0	0	0	0	0	0	0	0	0	0	0
19336506	2009	H295R	F	cancerous	human	Adrenal CL	adult	2D	0	0	0	0	0	0	0	0	1	0	0	0	0	0	0	1	0	1	0	0	0	0	0	0	0	0	0	0	0	0
19366843	2009	H295R	F	cancerous	human	Adrenal CL	adult	2D	0	0	0	0	0	0	0	0	1	0	0	0	0	0	0	0	0	1	0	0	0	0	0	0	0	0	0	0	0	1
19497978	2009	H295R	F	cancerous	human	Adrenal CL	adult	2D	0	0	0	0	0	1	1	0	0	0	1	0	0	1	1	0	0	0	0	0	0	0	0	0	0	0	0	0	0	0
19544909	2009	H295R	F	cancerous	human	Adrenal CL	adult	2D	0	0	0	0	0	0	0	0	0	0	0	0	0	0	0	0	0	0	0	0	0	0	0	0	0	0	0	0	0	0
19554276	2010	H295R	F	cancerous	human	Adrenal CL	adult	2D	0	0	0	0	1	0	0	0	0	0	0	0	0	0	1	0	0	0	0	0	0	0	0	0	0	0	0	0	0	0
19566492	2009	H295R	F	cancerous	human	Adrenal CL	adult	2D	0	0	0	0	0	0	1	1	0	1	0	0	0	1	0	0	0	1	1	0	0	0	0	0	0	0	1	0	0	0
20043267	2010	H295R	F	cancerous	human	Adrenal CL	adult	2D	0	0	0	0	0	0	0	1	0	0	0	0	0	1	0	0	0	1	1	0	0	0	0	0	0	0	0	0	0	0
20044879	2010	H295R	F	cancerous	human	Adrenal CL	adult	2D	0	0	0	0	0	0	0	0	0	0	0	0	0	0	1	0	0	0	0	0	0	0	0	0	0	0	0	0	0	0
20087668	2010	H295R	F	cancerous	human	Adrenal CL	adult	2D	0	0	0	0	1	0	0	1	0	0	0	0	0	0	0	0	0	1	1	0	0	0	0	0	0	0	0	0	0	0
20123619	2010	H295R	F	cancerous	human	Adrenal CL	adult	2D	0	0	0	0	0	0	0	0	0	0	0	0	0	0	0	0	0	0	0	0	0	0	0	0	0	0	0	0	1	0
20132345	2010	H295R	F	cancerous	human	Adrenal CL	adult	2D	0	0	0	0	0	0	0	0	0	0	0	0	0	0	0	0	0	1	1	0	0	0	0	0	0	0	0	0	0	0
20236711	2010	H295R	F	cancerous	human	Adrenal CL	adult	2D	0	0	0	0	0	0	0	1	0	0	0	0	0	0	0	0	0	1	1	0	0	0	0	0	0	0	0	0	0	0
20383646	2010	H295R	F	cancerous	human	Adrenal CL	adult	2D	0	0	0	0	0	0	0	0	0	0	0	0	0	0	1	0	0	0	0	0	0	1	0	0	0	0	0	0	0	0
20423713	2010	H295R	F	cancerous	human	Adrenal CL	adult	2D	0	0	0	0	0	0	0	0	0	0	0	0	0	1	1	0	0	1	1	0	0	0	0	0	0	0	0	0	0	0
20466405	2010	H295R	F	cancerous	human	Adrenal CL	adult	2D	0	0	0	0	0	0	0	1	0	0	0	0	0	0	0	0	0	1	1	0	0	0	0	0	0	0	0	0	0	0
20534731	2010	H295R	F	cancerous	human	Adrenal CL	adult	2D	0	0	0	0	0	0	1	0	0	0	1	0	0	0	0	0	0	0	0	0	0	0	0	0	0	0	0	0	0	0
20574914	2010	H295R	F	cancerous	human	Adrenal CL	adult	2D	0	0	0	0	0	0	0	1	0	0	1	0	0	1	0	0	0	1	1	0	0	0	0	0	0	0	1	0	0	0
20615422	2010	H295R	F	cancerous	human	Adrenal CL	adult	2D	0	0	0	0	0	0	1	0	0	0	0	0	0	1	0	1	0	1	0	0	0	0	0	0	0	0	1	0	0	0
20630653	2010	H295R	F	cancerous	human	Adrenal CL	adult	2D	0	0	0	0	0	0	1	1	0	0	0	0	0	0	0	0	0	1	1	0	0	0	0	0	0	0	0	0	0	0
20708073	2010	H295R	F	cancerous	human	Adrenal CL	adult	2D	0	0	0	0	0	0	0	1	0	0	0	0	0	1	0	0	0	1	1	0	0	0	0	0	0	0	0	0	0	0
20726872	2010	H295R	F	cancerous	human	Adrenal CL	adult	2D	0	0	0	0	1	0	0	0	0	0	0	0	0	1	0	0	0	1	1	0	0	0	0	0	0	0	0	0	0	0
20732377	2010	H295R	F	cancerous	human	Adrenal CL	adult	2D	0	0	0	0	0	0	0	0	0	0	0	0	0	0	0	0	0	1	1	0	0	0	0	0	0	0	0	0	0	0
20820928	2011	H295R	F	cancerous	human	Adrenal CL	adult	2D	0	0	0	0	0	0	0	0	0	0	0	0	0	0	0	0	0	1	1	0	0	0	0	0	0	0	0	0	0	0
20890769	2011	H295R	F	cancerous	human	Adrenal CL	adult	2D	0	0	0	0	0	0	0	0	0	0	0	0	0	0	0	0	0	1	1	0	0	0	0	0	0	0	0	0	0	0
20943790	2011	H295R	F	cancerous	human	Adrenal CL	adult	2D	0	0	0	0	0	0	1	0	0	0	1	0	0	0	1	0	0	0	0	0	0	0	0	0	0	0	0	0	0	0
21126571	2011	H295R	F	cancerous	human	Adrenal CL	adult	2D	0	0	0	0	0	0	0	1	0	0	0	0	0	1	0	0	0	0	1	0	0	0	0	0	0	0	0	0	0	0
21185375	2011	H295R	F	cancerous	human	Adrenal CL	adult	2D	0	0	0	0	0	0	0	0	0	0	1	0	0	1	0	1	0	0	0	0	0	0	0	0	0	0	0	0	0	0
21262387	2011	H295R	F	cancerous	human	Adrenal CL	adult	2D	0	0	0	0	0	0	0	1	0	0	0	0	0	0	0	0	0	1	1	1	0	0	0	0	0	0	0	0	0	0
21296122	2011	H295R	F	cancerous	human	Adrenal CL	adult	2D	0	0	0	0	0	0	1	0	0	1	1	0	0	0	0	0	0	1	1	0	0	0	0	0	0	0	1	0	0	0
21420147	2011	H295R	F	cancerous	human	Adrenal CL	adult	2D	0	0	0	0	0	0	0	0	0	0	0	0	0	0	0	0	0	1	1	0	0	0	0	0	0	0	0	0	0	0
21427057	2011	H295R	F	cancerous	human	Adrenal CL	adult	2D	0	0	0	0	0	0	1	1	0	0	0	0	0	0	0	1	0	1	1	0	0	1	0	0	0	0	0	0	0	0
21429963	2011	H295R	F	cancerous	human	Adrenal CL	adult	2D	0	0	0	0	1	0	0	0	0	0	0	0	0	0	0	1	0	0	0	0	0	0	0	0	0	0	0	0	0	0
21600230	2011	H295R	F	cancerous	human	Adrenal CL	adult	2D	0	0	0	0	0	0	1	0	0	0	1	0	0	0	1	1	0	0	0	0	0	0	0	0	0	0	1	0	0	0
21641976	2011	H295R	F	cancerous	human	Adrenal CL	adult	2D	0	0	0	0	1	1	0	1	0	0	0	0	0	1	0	0	0	1	1	0	0	0	0	0	0	0	0	0	0	0
21722693	2011	H295R	F	cancerous	human	Adrenal CL	adult	2D	0	0	0	0	1	0	0	0	0	0	1	0	0	1	0	0	0	1	1	0	0	0	0	0	0	0	0	0	0	0
21757861	2011	H295R	F	cancerous	human	Adrenal CL	adult	2D	0	0	1	0	0	0	0	0	0	0	0	0	0	0	1	0	0	0	0	0	0	0	0	0	0	0	1	0	1	0
21786741	2011	H295R	F	cancerous	human	Adrenal CL	adult	2D	0	0	0	0	0	0	0	1	0	0	1	0	0	0	0	0	0	0	0	0	0	0	0	0	0	0	0	0	0	0
21803136	2011	H295R	F	cancerous	human	Adrenal CL	adult	2D	0	0	0	0	0	0	0	0	0	0	0	0	0	1	0	0	0	1	1	0	0	0	0	0	0	0	0	0	0	0
21932247	2011	H295R	F	cancerous	human	Adrenal CL	adult	2D	0	0	0	0	0	0	1	1	0	1	1	0	0	1	0	1	0	1	1	0	0	1	0	0	0	0	0	0	1	0
21953968	2011	H295R	F	cancerous	human	Adrenal CL	adult	2D	0	0	0	0	0	0	0	0	0	0	0	0	0	0	0	0	0	1	1	0	0	0	0	0	0	0	0	0	0	0
21959537	2007	H295R	F	cancerous	human	Adrenal CL	adult	2D	0	0	0	0	1	0	0	0	0	0	0	0	0	0	0	0	0	1	1	0	0	0	0	0	0	0	0	0	0	0
22079614	2012	H295R	F	cancerous	human	Adrenal CL	adult	2D	0	0	0	0	0	0	0	0	0	0	0	0	0	0	0	0	0	0	0	0	0	0	0	0	0	0	0	0	1	0
22101210	2012	H295R	F	cancerous	human	Adrenal CL	adult	2D	0	0	0	0	1	0	1	0	0	0	0	0	0	0	1	1	0	0	0	0	0	0	0	0	0	0	0	0	0	0
22155427	2012	H295R	F	cancerous	human	Adrenal CL	adult	2D	0	0	0	0	0	0	1	0	0	1	0	0	0	0	0	0	0	1	1	0	0	0	0	0	0	0	1	0	0	0
22198065	2012	H295R	F	cancerous	human	Adrenal CL	adult	2D	0	0	0	0	0	0	1	0	0	0	1	0	1	1	1	1	0	1	1	0	0	0	0	0	0	0	0	0	0	0
22261821	2012	H295R	F	cancerous	human	Adrenal CL	adult	2D	0	0	0	0	0	0	0	0	0	0	0	0	0	0	1	0	0	0	0	0	0	0	0	0	0	0	1	1	0	0
22295121	2012	H295R	F	cancerous	human	Adrenal CL	adult	2D	0	0	0	0	0	0	1	0	0	0	1	0	0	0	0	0	0	0	0	0	0	0	0	0	0	0	0	0	0	0
22446829	2012	H295R	F	cancerous	human	Adrenal CL	adult	2D	0	0	0	0	0	0	1	0	0	0	0	0	0	0	0	0	0	1	1	0	0	0	0	0	0	0	0	0	0	0
22447245	2012	H295R	F	cancerous	human	Adrenal CL	adult	2D	0	0	0	0	0	0	0	0	0	0	0	0	0	0	0	0	0	0	0	0	0	0	0	0	0	0	0	0	0	0
22554500	2012	H295R	F	cancerous	human	Adrenal CL	adult	2D	0	0	0	0	0	0	0	0	0	0	0	0	0	0	0	0	0	0	0	0	0	0	0	0	0	0	0	0	0	0
22560975	2012	H295R	F	cancerous	human	Adrenal CL	adult	2D	0	0	0	0	0	0	0	0	0	0	0	0	0	0	0	0	0	0	0	0	0	0	0	0	0	0	0	0	0	0
22768806	2012	H295R	F	cancerous	human	Adrenal CL	adult	2D	0	0	0	0	1	0	0	0	0	0	0	0	0	0	0	0	0	1	1	0	0	0	0	0	0	0	0	0	0	0
22778212	2012	H295R	F	cancerous	human	Adrenal CL	adult	2D	0	0	0	0	0	0	1	0	0	0	1	0	0	1	0	0	0	0	0	0	0	0	0	0	0	0	0	0	0	0
22823429	2012	H295R	F	cancerous	human	Adrenal CL	adult	2D	0	0	0	0	1	0	0	0	0	0	0	0	0	0	1	0	0	0	0	0	0	0	0	0	0	0	0	0	0	0
22841810	2012	H295R	F	cancerous	human	Adrenal CL	adult	2D	0	0	0	0	0	0	0	0	0	0	0	0	0	1	0	0	0	1	0	0	0	0	0	0	0	0	0	0	0	0
22982764	2012	H295R	F	cancerous	human	Adrenal CL	adult	2D	0	0	0	0	0	0	1	1	0	1	1	0	0	0	0	0	0	0	1	0	0	0	0	0	0	0	1	0	0	0
23038793	2012	H295R	F	cancerous	human	Adrenal CL	adult	2D	0	0	0	0	0	0	0	0	0	0	0	0	1	1	1	1	0	0	0	0	1	1	0	0	0	0	1	0	0	0
23074026	2013	H295R	F	cancerous	human	Adrenal CL	adult	2D	0	0	0	0	0	0	1	0	0	0	0	0	0	0	0	0	0	1	1	0	0	0	0	0	0	0	0	0	0	0
23084589	2013	H295R	F	cancerous	human	Adrenal CL	adult	2D	0	0	1	0	0	1	1	0	0	1	1	0	0	1	0	1	0	1	1	0	0	0	0	0	0	0	1	0	0	0
23142464	2013	H295R	F	cancerous	human	Adrenal CL	adult	2D	0	0	0	0	0	0	1	1	0	0	0	0	0	1	1	1	0	1	1	0	0	1	0	0	0	0	1	0	1	0
23208609	2013	H295R	F	cancerous	human	Adrenal CL	adult	2D	0	0	0	0	0	0	0	1	0	0	0	0	1	1	0	0	0	0	1	0	0	0	0	0	0	0	0	0	0	0
23245310	2013	H295R	F	cancerous	human	Adrenal CL	adult	2D	0	0	0	0	0	0	0	0	0	0	0	0	0	1	0	0	0	1	0	0	0	0	0	0	0	0	0	0	0	0
23296098	2013	H295R	F	cancerous	human	Adrenal CL	adult	2D	0	0	0	0	0	0	0	1	0	0	0	0	0	1	0	0	0	0	1	0	0	0	0	0	0	0	0	0	0	0
23305681	2013	H295R	F	cancerous	human	Adrenal CL	adult	2D	0	0	0	0	0	0	0	1	0	0	0	0	0	0	0	0	0	0	1	0	0	0	0	0	0	0	0	0	0	0
23370353	2013	H295R	F	cancerous	human	Adrenal CL	adult	2D	0	0	0	0	1	0	1	0	0	0	1	0	1	1	1	1	0	1	1	0	0	1	0	0	0	0	0	0	0	0
23399300	2013	H295R	F	cancerous	human	Adrenal CL	adult	2D	0	0	0	0	0	0	0	0	0	0	0	0	0	0	0	0	0	1	1	0	0	0	0	0	0	0	0	0	0	0
23415678	2013	H295R	F	cancerous	human	Adrenal CL	adult	2D	0	0	0	0	1	0	1	1	0	0	0	0	0	0	1	0	0	0	0	0	0	0	0	0	0	0	0	0	0	0
23541764	2013	H295R	F	cancerous	human	Adrenal CL	adult	2D	0	0	0	0	0	0	0	1	0	0	0	0	0	0	0	0	0	0	0	0	0	0	0	0	0	0	0	0	0	0
23558297	2013	H295R	F	cancerous	human	Adrenal CL	adult	2D	0	0	0	0	0	0	0	0	0	0	0	0	0	0	0	0	0	0	0	0	0	0	0	0	0	0	0	0	0	0
23561572	2013	H295R	F	cancerous	human	Adrenal CL	adult	2D	0	0	0	0	0	1	1	1	0	1	1	0	0	1	0	0	0	1	1	0	0	0	0	0	0	0	0	0	0	0
23590819	2013	H295R	F	cancerous	human	Adrenal CL	adult	2D	0	0	0	0	0	0	0	0	0	0	0	0	0	1	0	0	0	0	0	0	0	0	0	0	0	0	0	0	0	0
23650189	2013	H295R	F	cancerous	human	Adrenal CL	adult	2D	0	0	0	0	0	0	0	0	0	0	1	0	0	1	0	1	0	0	0	0	0	0	0	0	0	0	0	0	0	0
23665424	2013	H295R	F	cancerous	human	Adrenal CL	adult	2D	0	0	0	0	0	0	1	1	0	0	1	0	0	1	0	0	0	1	1	0	0	0	0	0	0	0	0	0	0	0
23670170	2013	H295R	F	cancerous	human	Adrenal CL	adult	2D	0	0	0	0	0	0	0	0	0	0	0	0	0	0	0	0	0	1	0	0	0	0	0	0	0	0	0	0	0	0
23685396	2013	H295R	F	cancerous	human	Adrenal CL	adult	2D	0	0	0	0	1	0	1	0	1	1	1	1	0	0	1	1	0	1	0	1	1	1	0	0	0	1	0	0	0	0
23708528	2013	H295R	F	cancerous	human	Adrenal CL	adult	2D	0	0	0	0	0	0	0	0	0	0	0	0	0	0	0	0	0	0	1	0	0	0	0	0	0	0	0	0	0	0
23874725	2013	H295R	F	cancerous	human	Adrenal CL	adult	2D	0	0	0	0	0	0	0	0	0	0	1	0	0	1	1	1	0	0	0	0	1	1	0	0	0	0	0	0	0	0
23948237	2013	H295R	F	cancerous	human	Adrenal CL	adult	2D	0	0	0	0	0	0	0	0	0	0	0	0	1	0	0	0	0	1	0	0	0	1	0	0	0	0	0	0	1	0
23954766	2013	H295R	F	cancerous	human	Adrenal CL	adult	2D	0	0	0	0	0	0	0	1	0	0	0	0	0	1	0	0	0	1	1	0	0	0	0	0	0	0	0	0	0	0
23990906	2013	H295R	F	cancerous	human	Adrenal CL	adult	2D	0	0	0	0	0	0	0	0	0	0	0	0	0	1	0	1	0	1	1	0	0	1	0	0	0	0	0	0	0	0
24016722	2014	H295R	F	cancerous	human	Adrenal CL	adult	2D	0	0	0	0	0	0	0	0	0	0	0	0	0	0	0	0	0	0	0	0	0	0	0	0	0	0	0	0	0	0
24064184	2013	H295R	F	cancerous	human	Adrenal CL	adult	2D	0	0	0	0	0	0	0	0	0	0	0	0	0	0	0	0	0	0	0	0	0	0	0	0	0	0	0	0	0	0
24114466	2013	H295R	F	cancerous	human	Adrenal CL	adult	2D	0	0	0	0	0	0	0	0	0	0	0	0	0	0	0	0	0	1	1	0	0	0	0	0	0	0	0	0	0	0
24140634	2013	H295R	F	cancerous	human	Adrenal CL	adult	2D	1	0	0	0	0	0	0	0	0	0	0	0	0	0	0	0	0	0	0	0	0	0	0	0	0	0	0	0	0	0
24369117	2014	H295R	F	cancerous	human	Adrenal CL	adult	2D	0	0	0	0	0	0	0	0	0	0	0	0	0	0	1	0	0	0	0	0	0	0	0	0	0	0	0	0	1	0
24434083	2014	H295R	F	cancerous	human	Adrenal CL	adult	2D	0	0	0	0	1	1	1	1	0	0	1	0	0	1	1	0	0	1	0	0	0	0	0	0	0	0	1	0	0	0
24486430	2014	H295R	F	cancerous	human	Adrenal CL	adult	2D	0	0	0	0	0	0	0	1	0	0	0	0	0	0	0	0	0	0	1	0	0	0	0	0	0	0	0	0	0	0
24582365	2014	H295R	F	cancerous	human	Adrenal CL	adult	2D	0	0	0	0	0	0	1	0	0	0	0	0	0	0	0	0	0	1	1	0	0	0	0	0	0	0	0	0	0	0
24610083	2014	H295R	F	cancerous	human	Adrenal CL	adult	2D	0	0	0	0	0	0	1	0	0	0	0	0	0	1	1	0	0	1	1	0	0	0	0	0	0	0	0	0	0	0
24754389	2014	H295R	F	cancerous	human	Adrenal CL	adult	2D	0	0	0	0	0	0	0	0	0	0	0	0	0	1	0	0	0	1	1	0	0	0	0	0	0	0	0	0	0	0
24815817	2014	H295R	F	cancerous	human	Adrenal CL	adult	2D	0	0	0	0	0	0	0	1	0	0	0	0	0	0	0	0	0	0	1	0	0	0	0	0	0	0	0	0	0	0
24875446	2014	H295R	F	cancerous	human	Adrenal CL	adult	2D	0	0	0	0	0	0	1	0	1	0	1	0	0	0	1	1	0	1	0	0	0	1	0	0	0	0	0	0	0	0
24928889	2014	H295R	F	cancerous	human	Adrenal CL	adult	2D	0	0	0	0	0	0	0	0	0	0	0	0	0	0	0	0	0	0	0	0	0	0	0	0	0	0	0	0	0	0
24995434	2014	H295R	F	cancerous	human	Adrenal CL	adult	2D	0	0	0	0	0	0	0	0	0	0	0	0	0	1	0	0	0	1	1	0	0	0	0	0	0	0	0	0	0	0
25026941	2014	H295R	F	cancerous	human	Adrenal CL	adult	2D	0	0	0	0	0	0	0	0	0	0	0	0	0	0	0	0	0	0	0	0	0	0	0	0	0	0	0	0	0	0
25058354	2014	H295R	F	cancerous	human	Adrenal CL	adult	2D	0	0	0	0	0	1	0	0	0	0	0	0	0	0	0	0	0	0	0	0	0	1	0	0	0	0	1	0	0	0
25170332	2014	H295R	F	cancerous	human	Adrenal CL	adult	2D	0	0	0	0	0	0	0	0	0	0	0	0	0	0	0	0	0	0	0	0	0	0	0	0	0	0	0	0	0	0
25324206	2015	H295R	F	cancerous	human	Adrenal CL	adult	2D	0	0	0	0	0	0	1	0	0	0	0	1	0	0	0	0	0	1	0	1	0	0	0	0	0	0	0	0	0	0
25496461	2015	H295R	F	cancerous	human	Adrenal CL	adult	2D	0	0	0	0	0	0	0	1	0	0	0	0	0	0	0	0	0	0	1	0	0	0	0	0	0	0	0	0	0	0
25543021	2015	H295R	F	cancerous	human	Adrenal CL	adult	2D	0	0	0	0	0	0	1	0	0	0	0	0	0	0	0	0	0	0	0	0	0	0	0	0	0	0	0	0	0	0
25579646	2015	H295R	F	cancerous	human	Adrenal CL	adult	2D	0	0	0	0	0	0	0	0	0	0	0	0	0	0	0	0	0	1	1	0	0	0	0	0	0	0	0	0	0	0
25645824	2015	H295R	F	cancerous	human	Adrenal CL	adult	2D	0	0	0	0	0	0	0	1	0	0	0	0	0	0	0	0	0	1	1	0	0	0	0	0	0	0	0	0	0	0
25723060	2015	H295R	F	cancerous	human	Adrenal CL	adult	2D	0	0	0	0	0	0	0	0	0	0	0	0	0	1	0	0	0	1	1	0	0	0	0	0	0	0	0	0	0	0
25765474	2015	H295R	F	cancerous	human	Adrenal CL	adult	2D	0	0	0	0	0	0	0	1	0	0	0	0	0	0	1	0	0	0	1	0	0	0	0	0	0	0	0	0	0	0
25826746	2015	H295R	F	cancerous	human	Adrenal CL	adult	2D	0	0	0	0	0	0	0	0	0	0	0	0	1	0	0	0	0	1	0	0	0	0	0	0	0	0	0	0	0	0
25868050	2015	H295R	F	cancerous	human	Adrenal CL	adult	2D	0	0	0	0	0	1	1	0	0	0	1	0	0	1	1	1	0	0	0	0	0	0	0	0	0	0	0	0	0	0
25869556	2015	H295R	F	cancerous	human	Adrenal CL	adult	2D	0	0	0	0	1	0	0	0	0	1	0	0	0	0	0	1	0	0	0	0	0	0	0	0	0	0	0	0	0	0
25970467	2015	H295R	F	cancerous	human	Adrenal CL	adult	2D	0	0	0	0	0	0	1	0	0	0	1	0	0	1	0	1	0	0	0	0	0	0	0	0	0	0	0	0	0	0
26073515	2015	H295R	F	cancerous	human	Adrenal CL	adult	2D	0	0	0	0	0	0	0	0	0	0	0	0	0	1	0	0	0	1	1	0	0	0	0	0	0	0	0	0	0	0
26162595	2015	H295R	F	cancerous	human	Adrenal CL	adult	2D	0	0	0	0	0	0	0	1	0	0	0	0	0	1	0	0	0	1	0	0	0	0	0	0	0	0	0	0	0	0
26254073	2015	H295R	F	cancerous	human	Adrenal CL	adult	2D	0	0	0	0	0	0	0	0	0	0	0	0	0	0	0	0	0	1	1	0	0	1	0	0	0	0	0	0	0	0
26268768	2015	H295R	F	cancerous	human	Adrenal CL	adult	2D	0	0	0	0	0	0	0	0	0	0	0	0	1	1	1	1	0	1	1	0	0	0	0	0	0	0	0	0	0	0
26289545	2015	H295R	F	cancerous	human	Adrenal CL	adult	2D	0	0	0	0	0	0	1	0	0	0	0	0	0	0	0	0	0	0	0	0	0	0	0	0	0	0	1	0	0	0
26464060	2016	H295R	F	cancerous	human	Adrenal CL	adult	2D	0	0	0	0	0	0	0	1	0	0	0	0	0	0	0	0	0	0	0	0	0	0	0	0	0	0	0	0	0	0
26465200	2016	H295R	F	cancerous	human	Adrenal CL	adult	2D	0	0	0	0	0	0	0	0	0	0	1	0	0	1	0	0	0	0	0	0	0	0	0	0	0	0	0	0	0	0
26476359	2015	H295R	F	cancerous	human	Adrenal CL	adult	2D	1	0	0	0	0	0	0	0	0	0	0	0	0	0	0	0	0	0	0	0	0	0	0	0	0	0	0	0	0	0
26576642	2016	H295R	F	cancerous	human	Adrenal CL	adult	2D	0	0	0	0	0	0	0	0	0	0	0	0	0	0	1	1	0	0	0	0	0	0	0	0	0	0	1	0	0	0
26608706	2016	H295R	F	cancerous	human	Adrenal CL	adult	2D	0	0	0	0	1	0	1	0	0	1	0	0	1	0	0	1	0	1	0	0	0	1	0	0	0	0	0	0	0	0
26751127	2016	H295R	F	cancerous	human	Adrenal CL	adult	2D	0	0	0	0	0	0	0	0	0	0	0	0	0	1	0	0	0	1	1	0	0	0	0	0	0	0	1	0	0	0
26781511	2016	H295R	F	cancerous	human	Adrenal CL	adult	2D	0	0	0	0	1	0	1	0	0	0	1	0	0	0	0	0	0	1	1	0	0	0	0	0	0	0	0	0	0	0
26979344	2016	H295R	F	cancerous	human	Adrenal CL	adult	2D	0	0	0	0	1	0	0	0	0	0	0	0	0	0	0	0	0	1	0	0	0	0	0	0	0	0	0	0	0	0
27002602	2016	H295R	F	cancerous	human	Adrenal CL	adult	2D	0	0	0	0	0	0	1	1	0	0	0	0	0	1	0	0	0	0	0	0	0	0	0	0	0	0	0	0	0	0
27057163	2016	H295R	F	cancerous	human	Adrenal CL	adult	2D	0	0	0	0	0	1	1	1	0	1	1	0	0	0	0	0	0	0	0	0	0	0	0	0	0	0	1	0	1	0
27085065	2016	H295R	F	cancerous	human	Adrenal CL	adult	2D	0	0	0	0	0	0	0	1	0	0	0	0	0	0	0	0	0	0	1	0	0	0	0	0	0	0	0	0	0	0
27139122	2016	H295R	F	cancerous	human	Adrenal CL	adult	2D	0	0	0	0	0	0	0	1	0	0	1	0	0	0	0	0	0	1	1	0	0	0	0	0	0	0	0	0	0	0
27150205	2016	H295R	F	cancerous	human	Adrenal CL	adult	2D	0	0	0	0	1	0	0	0	0	0	0	0	0	0	0	0	0	0	0	0	0	0	0	0	0	0	0	0	0	0
27188280	2016	H295R	F	cancerous	human	Adrenal CL	adult	2D	0	0	0	0	0	0	0	1	0	1	1	0	0	0	0	0	0	1	1	0	0	0	0	0	0	0	0	0	0	0
27208783	2016	H295R	F	cancerous	human	Adrenal CL	adult	2D	0	0	0	0	0	1	0	1	0	1	0	0	0	0	0	0	0	0	1	0	0	0	0	0	0	0	1	0	0	0
27217499	2016	H295R	F	cancerous	human	Adrenal CL	adult	2D	0	0	0	0	0	0	1	0	0	0	0	0	0	0	1	1	0	0	0	0	0	0	0	0	0	0	0	0	0	0
27352233	2016	H295R	F	cancerous	human	Adrenal CL	adult	2D	0	0	0	0	0	1	1	1	0	0	1	0	0	1	1	0	0	1	1	0	0	0	0	0	0	0	0	0	0	0
27406023	2016	H295R	F	cancerous	human	Adrenal CL	adult	2D	0	0	0	0	0	0	1	0	0	0	0	0	0	0	0	0	0	0	0	0	0	0	0	0	0	0	0	0	0	0
27484136	2016	H295R	F	cancerous	human	Adrenal CL	adult	2D	0	0	0	0	0	0	0	0	0	0	0	0	0	0	0	0	0	0	0	0	0	0	0	0	0	0	0	0	0	0
27513369	2016	H295R	F	cancerous	human	Adrenal CL	adult	2D	0	0	0	0	0	0	0	0	0	0	0	0	0	0	0	0	0	1	0	0	0	0	0	0	0	0	1	0	0	0
27626976	2016	H295R	F	cancerous	human	Adrenal CL	adult	2D	0	0	0	0	0	0	0	0	0	0	0	0	0	1	0	0	0	0	0	0	0	0	0	0	0	0	0	0	0	0
27706226	2016	H295R	F	cancerous	human	Adrenal CL	adult	2D	0	0	0	0	0	0	0	0	0	0	1	0	0	1	0	0	0	0	0	0	0	0	0	0	0	0	0	0	0	0
27835057	2017	H295R	F	cancerous	human	Adrenal CL	adult	2D	0	0	0	0	0	0	0	0	0	0	0	0	0	1	0	1	0	1	1	0	0	0	0	0	0	0	0	0	0	0
27890559	2017	H295R	F	cancerous	human	Adrenal CL	adult	2D	0	0	0	0	0	0	0	1	0	0	0	0	0	0	0	0	0	0	1	0	0	0	0	0	0	0	0	0	0	0
27921452	2017	H295R	F	cancerous	human	Adrenal CL	adult	2D	0	0	0	0	0	0	0	0	0	0	0	0	0	0	0	0	0	0	0	0	0	0	0	0	0	0	0	0	0	0
28179152	2017	H295R	F	cancerous	human	Adrenal CL	adult	2D	0	0	0	0	0	0	1	1	0	0	0	0	0	0	0	0	0	1	1	0	0	0	0	0	0	0	0	0	0	0
28235592	2017	H295R	F	cancerous	human	Adrenal CL	adult	2D	0	0	0	0	1	0	0	0	0	0	0	0	0	1	0	0	0	1	0	0	0	0	0	0	0	0	0	0	0	0
28245012	2017	H295R	F	cancerous	human	Adrenal CL	adult	2D	0	0	0	0	0	0	1	0	0	0	0	0	0	0	0	0	0	0	0	0	0	0	0	0	0	0	0	0	0	0
28323907	2017	H295R	F	cancerous	human	Adrenal CL	adult	2D	0	0	0	0	0	0	1	0	0	0	0	0	0	0	0	0	0	0	0	0	0	0	0	0	0	0	0	0	0	0
28350999	2017	H295R	F	cancerous	human	Adrenal CL	adult	2D	0	0	0	0	0	0	1	0	0	0	0	0	0	0	0	0	0	1	0	0	0	0	0	0	0	0	0	0	0	0
28479067	2017	H295R	F	cancerous	human	Adrenal CL	adult	2D	0	0	0	0	1	0	0	0	0	0	0	0	0	0	0	0	0	0	0	0	0	0	0	0	0	0	0	0	0	0
28750898	2017	H295R	F	cancerous	human	Adrenal CL	adult	2D	0	0	0	0	0	0	0	1	0	0	0	0	0	0	1	0	0	0	1	0	0	0	0	0	0	0	0	0	0	0
28777968	2017	H295R	F	cancerous	human	Adrenal CL	adult	2D	0	0	0	0	0	0	0	0	0	0	0	0	0	0	0	0	0	0	0	0	0	0	0	0	0	0	0	0	1	0
28783190	2017	H295R	F	cancerous	human	Adrenal CL	adult	2D	0	0	0	0	0	0	0	0	0	0	0	0	0	0	0	0	0	0	0	0	0	0	0	0	0	0	0	0	0	0
28819133	2017	H295R	F	cancerous	human	Adrenal CL	adult	2D	0	0	0	0	0	0	0	0	0	0	0	0	0	0	0	0	0	0	0	0	0	0	0	0	0	0	0	0	0	0
28888979	2017	H295R	F	cancerous	human	Adrenal CL	adult	2D	0	0	0	0	0	0	0	0	0	0	0	0	0	0	0	0	0	0	0	1	0	0	0	0	0	0	0	0	0	0
28911133	2017	H295R	F	cancerous	human	Adrenal CL	adult	2D	0	0	0	0	0	0	0	0	0	0	0	0	0	0	1	0	0	0	0	0	0	0	0	0	0	0	0	0	0	0
28936609	2018	H295R	F	cancerous	human	Adrenal CL	adult	2D	0	0	0	0	0	0	0	0	0	0	0	0	0	0	0	0	0	0	0	0	0	0	0	0	0	0	0	0	0	0
28965292	2018	H295R	F	cancerous	human	Adrenal CL	adult	2D	1	0	0	0	0	0	0	1	0	0	0	0	0	1	0	0	0	0	1	0	0	0	0	0	0	0	0	0	0	0
29100959	2018	H295R	F	cancerous	human	Adrenal CL	adult	2D	0	0	0	0	0	0	1	0	0	0	0	0	0	1	0	0	0	1	0	0	1	1	0	0	0	0	0	0	0	0
29151792	2017	H295R	F	cancerous	human	Adrenal CL	adult	2D	0	0	0	0	0	0	0	1	0	0	0	0	0	0	0	0	0	1	1	0	0	0	0	0	0	0	0	0	0	0
29197012	2018	H295R	F	cancerous	human	Adrenal CL	adult	2D	0	0	0	0	0	0	0	0	0	0	0	0	0	0	0	0	0	0	1	0	0	0	0	0	0	0	0	0	0	0
29236469	2018	H295R	F	cancerous	human	Adrenal CL	adult	2D	0	0	0	0	0	0	0	0	0	0	0	0	0	0	0	0	0	0	0	0	0	0	0	0	0	0	1	0	0	0
29289696	2018	H295R	F	cancerous	human	Adrenal CL	adult	2D	0	0	0	0	0	0	0	0	0	0	0	0	0	0	0	0	0	1	0	0	0	0	0	0	0	0	0	0	0	0
29294279	2018	H295R	F	cancerous	human	Adrenal CL	adult	2D	0	0	0	0	0	0	0	0	0	0	0	0	0	0	0	0	0	0	1	0	0	0	0	0	0	0	0	0	0	0
29409762	2018	H295R	F	cancerous	human	Adrenal CL	adult	2D	0	0	0	0	0	0	0	0	0	1	1	0	0	0	0	0	0	0	1	0	0	0	0	0	0	0	0	0	0	0
29475662	2018	H295R	F	cancerous	human	Adrenal CL	adult	2D	0	0	0	0	0	0	0	0	0	0	0	0	0	0	0	0	0	0	0	0	0	0	0	0	0	0	0	0	0	0
29532999	2018	H295R	F	cancerous	human	Adrenal CL	adult	2D	0	0	0	0	0	0	0	0	0	0	0	0	0	1	0	0	0	0	0	0	0	0	0	0	0	0	0	0	0	0
29549738	2018	H295R	F	cancerous	human	Adrenal CL	adult	2D	0	0	0	0	0	1	1	1	0	1	1	0	0	0	0	0	0	1	1	0	0	0	0	0	0	0	1	0	0	0
29574565	2018	H295R	F	cancerous	human	Adrenal CL	adult	2D	0	0	0	0	0	1	0	0	0	0	0	0	0	0	0	0	0	0	0	0	0	0	0	0	0	0	1	0	1	0
29601859	2018	H295R	F	cancerous	human	Adrenal CL	adult	2D	0	0	0	0	0	0	0	0	0	0	0	0	0	1	0	0	0	0	1	1	0	0	0	0	0	0	0	0	0	0
29655108	2018	H295R	F	cancerous	human	Adrenal CL	adult	2D	0	0	0	0	0	0	0	0	0	0	0	0	0	0	0	0	0	1	1	0	0	0	0	0	0	0	0	0	0	0
29718108	2018	H295R	F	cancerous	human	Adrenal CL	adult	2D	0	0	0	0	0	0	1	1	0	0	0	0	0	0	0	1	0	1	0	0	0	0	0	0	0	0	0	0	0	0
29757997	2018	H295R	F	cancerous	human	Adrenal CL	adult	2D	0	0	0	0	1	0	1	0	0	0	1	0	0	0	1	0	0	1	0	0	0	0	0	0	0	0	0	0	0	0
29772511	2018	H295R	F	cancerous	human	Adrenal CL	adult	2D	0	0	0	0	0	0	0	1	0	0	0	0	0	0	0	0	0	1	1	0	0	0	0	0	0	0	0	0	0	0
29778238	2018	H295R	F	cancerous	human	Adrenal CL	adult	2D	0	0	0	0	0	1	0	0	0	0	0	0	0	0	0	0	0	0	1	0	0	0	0	0	0	0	1	1	1	0
30017865	2018	H295R	F	cancerous	human	Adrenal CL	adult	2D	0	0	0	0	1	0	0	0	0	0	0	0	1	1	0	0	0	1	0	0	0	0	0	0	0	0	0	0	0	0
30053001	2018	H295R	F	cancerous	human	Adrenal CL	adult	2D	0	0	0	0	0	0	0	1	0	1	0	0	0	0	0	0	0	0	0	0	0	0	0	0	0	0	0	0	0	0
30196212	2019	H295R	F	cancerous	human	Adrenal CL	adult	2D	0	0	0	0	0	0	1	0	0	1	1	0	0	0	0	0	0	1	1	0	0	0	0	0	0	0	1	0	0	0
30394305	2019	H295R	F	cancerous	human	Adrenal CL	adult	2D	0	0	0	0	0	0	0	0	0	0	0	0	0	1	0	0	0	0	0	0	0	0	0	0	0	0	0	0	0	0
30476764	2019	H295R	F	cancerous	human	Adrenal CL	adult	2D	0	0	0	0	0	0	0	0	0	0	0	0	1	0	0	0	0	0	1	0	1	0	0	0	0	0	0	0	0	0
30611075	2019	H295R	F	cancerous	human	Adrenal CL	adult	2D	0	0	0	0	0	0	0	0	0	0	0	0	0	0	0	0	0	0	0	0	0	0	0	0	0	0	0	0	0	0
30625615	2019	H295R	F	cancerous	human	Adrenal CL	adult	2D	0	0	0	0	1	0	0	0	0	0	0	0	0	0	0	0	0	0	0	0	0	0	0	0	0	0	0	0	0	0
30650063	2019	H295R	F	cancerous	human	Adrenal CL	adult	2D	0	0	0	0	0	0	0	0	0	0	1	0	0	0	0	0	0	1	0	0	0	0	0	0	0	0	0	0	0	0
30682387	2019	H295R	F	cancerous	human	Adrenal CL	adult	2D	0	0	0	0	0	0	1	0	0	0	0	0	0	0	1	0	0	0	0	0	0	1	0	0	0	0	0	0	0	0
30825681	2019	H295R	F	cancerous	human	Adrenal CL	adult	2D	0	0	0	0	0	0	0	1	0	0	0	0	0	0	0	0	0	0	0	0	0	0	0	0	0	0	0	0	0	0
30834569	2019	H295R	F	cancerous	human	Adrenal CL	adult	2D	0	0	0	0	0	0	0	1	0	0	0	0	0	0	0	0	0	0	1	0	0	0	0	0	0	0	0	0	0	0
31031706	2019	H295R	F	cancerous	human	Adrenal CL	adult	2D	0	0	0	0	1	0	1	0	0	0	1	0	0	0	1	1	0	1	1	0	0	0	0	0	0	0	0	0	0	0
31100596	2019	H295R	F	cancerous	human	Adrenal CL	adult	2D	0	0	0	0	0	0	1	0	0	0	1	0	0	0	0	0	0	1	0	0	0	0	0	0	0	0	1	0	0	0
31256164	2019	H295R	F	cancerous	human	Adrenal CL	adult	2D	0	0	0	0	0	0	0	0	0	0	0	0	0	0	0	0	0	0	0	0	0	1	0	0	0	0	0	0	0	0
31330226	2019	H295R	F	cancerous	human	Adrenal CL	adult	2D	0	0	0	0	0	0	1	1	0	0	0	0	0	0	0	0	0	0	1	0	0	0	0	0	0	0	0	0	0	0
31352099	2019	H295R	F	cancerous	human	Adrenal CL	adult	2D	0	0	0	0	0	0	0	0	0	0	0	0	0	0	0	0	0	1	0	0	0	0	0	0	0	0	0	0	0	0
31425786	2019	H295R	F	cancerous	human	Adrenal CL	adult	2D	0	0	0	0	0	1	0	1	0	1	1	0	0	1	1	1	0	0	1	0	0	0	0	0	0	0	1	0	1	0
31426637	2019	H295R	F	cancerous	human	Adrenal CL	adult	2D	0	0	0	0	0	0	1	1	0	0	0	0	0	1	0	0	0	0	1	0	0	0	0	0	0	0	0	0	0	0
31557376	2019	H295R	F	cancerous	human	Adrenal CL	adult	2D	0	0	0	0	0	0	1	0	0	0	1	0	0	1	0	0	0	0	0	0	0	0	0	0	0	0	0	0	0	0
31633158	2020	H295R	F	cancerous	human	Adrenal CL	adult	2D	0	0	0	0	0	0	1	0	0	0	0	0	0	0	1	0	0	1	0	0	1	0	0	0	0	0	0	0	0	0
31676319	2019	H295R	F	cancerous	human	Adrenal CL	adult	2D	0	0	0	0	0	0	0	1	0	0	0	0	0	0	0	0	0	0	0	0	0	0	0	0	0	0	0	0	0	0
31762529	2019	H295R	F	cancerous	human	Adrenal CL	adult	2D	0	0	0	0	0	0	0	1	0	0	0	0	0	0	0	0	0	0	0	0	0	0	0	0	0	0	0	0	0	0
31884045	2020	H295R	F	cancerous	human	Adrenal CL	adult	2D	0	0	0	0	1	0	1	0	0	0	1	0	0	0	1	0	0	0	0	1	0	0	0	0	0	0	0	0	0	0
31954074	2020	H295R	F	cancerous	human	Adrenal CL	adult	2D	0	0	0	0	0	0	1	0	0	0	1	0	0	1	0	0	0	1	0	0	0	0	0	0	0	0	0	0	0	0
32007685	2020	H295R	F	cancerous	human	Adrenal CL	adult	2D	0	0	0	0	0	0	0	0	0	0	0	0	0	0	0	0	0	0	0	0	0	0	0	0	0	0	0	0	0	0
32150676	2020	H295R	F	cancerous	human	Adrenal CL	adult	2D	0	0	0	0	0	1	0	1	0	1	0	0	0	1	0	0	0	0	0	0	0	0	0	0	0	0	1	0	0	0
32334352	2020	H295R	F	cancerous	human	Adrenal CL	adult	2D	0	0	0	0	0	1	1	1	0	1	0	0	0	0	0	0	0	0	0	0	0	0	0	0	0	0	1	0	0	0
32344252	2020	H295R	F	cancerous	human	Adrenal CL	adult	2D	0	0	0	0	0	0	0	0	0	0	0	0	0	0	0	0	0	0	0	0	0	0	0	0	0	0	0	0	0	0
32346900	2020	H295R	F	cancerous	human	Adrenal CL	adult	2D	1	0	0	0	0	0	1	0	1	0	0	0	0	0	1	0	0	0	0	0	0	0	0	0	0	0	1	0	0	0
32437254	2020	H295R	F	cancerous	human	Adrenal CL	adult	2D	0	0	0	0	0	0	0	0	0	0	0	0	0	1	0	0	0	1	0	0	0	0	0	0	0	0	0	0	0	0
32460158	2020	H295R	F	cancerous	human	Adrenal CL	adult	2D	0	0	0	0	0	0	0	0	0	0	0	0	0	0	0	0	0	0	0	0	0	0	0	0	0	0	0	0	0	0
32546662	2020	H295R	F	cancerous	human	Adrenal CL	adult	2D	1	0	0	0	0	0	0	0	0	0	0	0	0	0	0	0	0	0	1	0	0	0	0	0	0	0	0	0	1	0
32901497	2020	H295R	F	cancerous	human	Adrenal CL	adult	2D	0	0	0	0	0	0	0	0	0	0	0	0	0	1	0	0	0	1	1	0	0	0	0	0	0	0	0	0	0	0
32991989	2021	H295R	F	cancerous	human	Adrenal CL	adult	2D	0	0	0	0	0	0	1	0	0	0	0	0	0	0	0	0	0	0	0	0	0	0	0	0	0	0	1	0	0	0
33002602	2021	H295R	F	cancerous	human	Adrenal CL	adult	2D	0	0	0	0	0	0	0	0	0	0	0	0	0	0	0	0	0	0	0	0	0	0	0	0	0	0	0	0	1	0
33283964	2021	H295R	F	cancerous	human	Adrenal CL	adult	2D	0	0	0	0	0	0	0	1	0	0	0	0	0	0	0	0	0	0	0	0	0	0	0	0	0	0	0	0	0	0
33320886	2020	H295R	F	cancerous	human	Adrenal CL	adult	2D	0	0	0	0	1	1	0	0	0	0	1	0	1	0	1	0	0	0	0	0	1	0	0	0	0	0	0	0	0	0
33508847	2020	H295R	F	cancerous	human	Adrenal CL	adult	2D	0	0	0	0	0	0	0	0	0	0	0	0	0	0	1	0	0	0	0	0	0	0	0	0	0	0	0	0	0	0
33628236	2021	H295R	F	cancerous	human	Adrenal CL	adult	2D	0	0	0	0	0	0	0	0	0	0	0	0	0	0	0	0	0	0	1	0	0	0	0	0	0	0	0	0	0	0
33646749	2021	H295R	F	cancerous	human	Adrenal CL	adult	2D	0	0	0	0	0	0	0	0	0	0	0	0	0	0	0	0	0	0	0	0	0	0	0	0	0	0	0	0	0	0
33677314	2021	H295R	F	cancerous	human	Adrenal CL	adult	2D	0	0	0	0	0	0	0	1	0	1	0	0	0	0	0	0	0	0	0	0	0	0	0	0	0	0	1	0	1	0
33753083	2021	H295R	F	cancerous	human	Adrenal CL	adult	2D	0	0	0	0	0	0	1	1	0	0	1	0	0	0	0	0	0	0	0	0	0	0	0	0	0	0	0	0	0	0
34257605	2021	H295R	F	cancerous	human	Adrenal CL	adult	2D	0	0	0	0	0	0	0	0	0	0	0	0	0	0	0	0	0	0	0	0	0	0	0	0	0	0	0	0	0	0
34287026	2021	H295R	F	cancerous	human	Adrenal CL	adult	2D	0	0	0	0	0	0	0	0	0	0	0	0	0	1	0	0	0	0	1	0	0	0	0	0	0	0	0	0	0	0
34502090	2021	H295R	F	cancerous	human	Adrenal CL	adult	2D	0	0	0	0	0	0	0	0	0	0	0	0	0	0	0	0	0	0	0	0	0	0	0	0	0	0	0	0	0	0
34507038	2021	H295R	F	cancerous	human	Adrenal CL	adult	2D	0	0	0	0	0	0	0	0	0	0	0	0	0	0	0	0	0	0	1	0	0	0	0	0	0	0	0	0	0	0
34890987	2022	H295R	F	cancerous	human	Adrenal CL	adult	2D	0	0	0	0	0	0	0	0	0	0	0	0	0	1	0	0	0	1	1	0	0	0	0	0	0	0	0	0	0	0
35042898	2022	H295R	F	cancerous	human	Adrenal CL	adult	2D	0	0	0	0	0	0	0	0	0	0	0	0	0	0	1	0	0	0	0	0	0	0	0	0	0	0	0	0	1	0
35085884	2022	H295R	F	cancerous	human	Adrenal CL	adult	2D	0	0	0	0	0	0	1	0	0	1	0	0	0	0	0	0	0	0	0	0	0	0	0	0	0	0	0	0	0	0
35089383	2022	H295R	F	cancerous	human	Adrenal CL	adult	2D	0	0	0	0	0	0	0	0	0	0	0	0	0	0	0	0	0	1	1	0	0	0	0	0	0	0	0	0	0	0
35696490	2022	H295R	F	cancerous	human	Adrenal CL	adult	2D	0	0	0	0	1	0	0	0	0	0	0	0	0	1	0	0	0	0	0	0	0	0	0	0	0	0	0	0	0	0
35987080	2022	H295R	F	cancerous	human	Adrenal CL	adult	2D	0	0	1	0	0	1	1	1	0	1	1	0	0	0	0	0	0	1	1	0	0	0	0	0	0	0	1	0	0	0
36230992	2022	H295R	F	cancerous	human	Adrenal CL	adult	2D	0	0	0	0	0	1	1	0	0	0	1	0	0	1	0	1	0	1	0	0	0	0	0	0	0	0	0	0	0	0
7588323	1995	H295R	F	cancerous	human	Adrenal CL	adult	2D	0	0	1	0	1	1	1	0	0	0	1	0	0	0	1	0	0	0	0	0	0	0	0	0	0	0	0	0	0	0
8943800	1996	H295R	F	cancerous	human	Adrenal CL	adult	2D	0	0	0	0	1	0	1	0	0	0	1	0	0	0	1	0	0	0	0	0	0	0	0	0	0	0	0	0	0	0
8964847	1996	H295R	F	cancerous	human	Adrenal CL	adult	2D	0	0	0	0	1	1	1	0	0	0	1	0	0	0	1	0	0	0	0	0	0	0	0	0	0	0	0	0	0	0
8969909	1996	H295R	F	cancerous	human	Adrenal CL	adult	2D	0	0	0	0	1	0	0	0	0	0	0	0	0	0	0	1	0	0	0	0	0	0	0	0	0	0	0	0	0	0
9024219	1997	H295R	F	cancerous	human	Adrenal CL	adult	2D	0	0	0	0	0	1	1	0	0	0	0	0	0	0	0	0	0	0	0	0	0	0	0	0	0	0	0	0	0	0
9614644	1998	H295R	F	cancerous	human	Adrenal CL	adult	2D	0	0	0	0	1	0	0	0	0	0	1	0	0	0	1	0	0	0	0	0	0	0	0	0	0	0	0	0	0	0
23254310	2013	H295R	F	Cancerous	Human	Adrenal CL	Adult	2D	0	0	0	0	0	1	1	0	0	0	0	0	0	0	1	0	0	0	0	0	0	0	0	0	0	0	0	0	0	0
36702264	2023	H295R	F	Cancerous	Human	Adrenal CL	Adult	2D	0	0	0	0	0	0	0	0	0	0	0	0	0	0	0	0	0	1	1	0	0	0	0	0	0	0	0	0	0	0
36843259	2023	H295R	F	Cancerous	Human	Adrenal CL	Adult	2D	0	0	0	0	1	0	0	1	0	0	0	0	0	0	0	0	0	1	1	0	0	0	0	0	0	0	0	0	0	0
37037411	2023	H295R	F	Cancerous	Human	Adrenal CL	Adult	2D	0	0	0	0	0	0	0	0	0	0	0	0	0	0	0	0	0	0	0	0	1	0	0	0	0	0	0	0	0	0
37098354	2023	H295R	F	Cancerous	Human	Adrenal CL	Adult	2D	0	0	0	0	0	1	1	0	0	0	0	0	0	0	0	0	0	0	0	0	0	0	0	0	0	0	0	0	0	0
37321134	2023	H295R	F	Cancerous	Human	Adrenal CL	Adult	2D	0	0	0	0	0	0	0	0	0	0	0	0	0	0	0	0	0	0	0	0	0	0	0	0	0	0	0	0	0	1
37438566	2023	H295R	F	Cancerous	Human	Adrenal CL	Adult	2D	0	0	0	0	0	0	0	0	0	0	0	0	0	0	0	0	0	0	0	0	0	0	0	0	0	0	0	0	0	0
37490962	2023	H295R	F	Cancerous	Human	Adrenal CL	Adult	2D	0	0	0	0	0	0	0	0	0	0	0	0	0	0	0	0	0	0	0	0	0	0	0	0	0	0	0	0	0	0
37551828	2023	H295R	F	Cancerous	Human	Adrenal CL	Adult	2D	0	0	0	0	1	0	0	1	0	0	0	0	0	0	0	0	0	1	1	0	0	0	0	0	0	0	0	0	0	0
37557933	2023	H295R	F	Cancerous	Human	Adrenal CL	Adult	2D	0	0	0	0	0	0	0	1	0	0	0	0	0	0	0	0	0	1	1	0	0	0	0	0	0	0	0	0	0	0
37758070	2023	H295R	F	Cancerous	Human	Adrenal CL	Adult	2D	0	0	0	0	0	0	1	0	0	1	1	0	0	0	0	0	0	1	0	0	0	0	0	0	0	0	0	0	0	0
38276253	2023	H295R	F	Cancerous	Human	Adrenal CL	Adult	2D	0	0	0	0	0	0	0	0	0	0	0	0	0	0	0	0	0	0	0	0	0	0	0	0	0	0	0	0	0	0
38376928	2024	H295R	F	Cancerous	Human	Adrenal CL	Adult	2D	0	0	0	0	1	0	0	0	0	0	0	0	0	0	0	0	0	1	1	0	0	0	0	0	0	0	0	0	0	1
38795739	2024	H295R	F	Cancerous	Human	Adrenal CL	Adult	2D	0	0	0	0	0	0	1	0	0	0	0	0	0	0	0	0	0	1	1	0	1	1	0	0	0	0	0	0	0	0
38866189	2024	H295R	F	Cancerous	Human	Adrenal CL	Adult	2D	0	0	0	0	0	0	0	0	0	0	0	0	0	0	1	1	0	1	0	0	0	0	0	0	0	0	0	0	0	0
38966215	2024	H295R	F	Cancerous	Human	Adrenal CL	Adult	2D	0	0	0	0	0	0	1	1	0	0	0	0	0	0	1	1	0	1	1	1	0	1	0	0	0	0	1	0	0	0
39136868	2024	H295R	F	Cancerous	Human	Adrenal CL	Adult	2D	0	0	0	0	0	0	0	0	0	0	0	0	0	0	0	0	0	1	1	0	0	0	0	0	0	0	0	0	0	0
39243830	2024	H295R	F	Cancerous	Human	Adrenal CL	Adult	2D	0	0	0	0	0	0	0	0	0	0	0	0	0	0	0	0	0	0	1	0	0	0	0	0	0	0	0	0	0	0
39299052	2024	H295R	F	Cancerous	Human	Adrenal CL	Adult	2D	0	0	0	0	0	0	0	0	0	0	0	0	0	0	0	0	0	1	1	0	0	0	0	0	0	0	0	0	0	0
25871633	2015	H295R	F	cancerous	human	primary LCs	adult	2D	0	0	0	0	1	1	1	0	0	1	1	0	0	0	0	0	0	1	1	0	0	0	0	0	0	0	0	0	0	0
26435452	2016	H295R	F	cancerous	human	Adrenal CL	adult	2D	0	0	0	0	1	0	0	0	0	0	0	0	0	0	1	0	0	0	0	0	0	0	0	0	0	0	0	0	0	0
29146384	2018	H295R	F	cancerous	human	Adrenal CL	adult	2D	0	0	0	0	0	0	0	0	0	0	0	0	0	0	0	0	0	0	1	0	0	0	0	0	0	0	0	0	0	0
29216406	2018	H295R	F	cancerous	human	Adrenal CL	adult	2D	0	0	0	0	0	0	0	0	0	0	0	0	0	0	0	0	0	1	1	0	0	0	0	0	0	0	0	0	0	0
29421333	2018	H295R	F	cancerous	human	Adrenal CL	adult	2D	0	0	0	0	0	0	0	0	0	0	0	0	0	0	0	0	0	1	1	1	0	0	0	0	0	0	0	0	0	0
29501854	2018	H295R	F	cancerous	human	Adrenal CL	adult	2D	0	0	0	0	0	0	0	0	0	0	0	0	0	0	0	0	0	1	1	0	0	0	0	0	0	0	0	0	0	0
30847963	2019	H295R	F	cancerous	human	Adrenal CL	adult	2D	0	0	0	0	0	0	0	0	0	0	0	0	0	0	0	0	0	0	1	0	0	0	0	0	0	0	0	0	0	0
34624940	2021	H295R	F	cancerous	human	Adrenal CL	adult	2D	0	0	0	0	0	0	0	0	0	0	0	0	0	1	0	0	0	1	0	0	0	0	0	0	0	0	0	0	0	0
24515815	2014	H295R	F	cancerous	human	Adrenal CL	adult	2D	0	0	0	0	0	0	0	1	0	0	0	0	0	0	0	0	0	1	1	0	0	0	0	0	0	0	0	0	0	0
22402212	2012	H295R/-	F/M	cancerous/normal	human/human	Adrenal CL/primary LCs	adult/ALCs	2D/3D - tissue explants	0	0	0	0	0	0	0	0	0	0	0	0	0	0	0	0	0	1	0	0	0	0	0	0	0	0	0	0	0	0
25625232	2015	H295R/-	F/M	cancerous/normal	human/porcine	Adrenal CL/primary LCs	adult/SLCs/PLCs	2D/2D	0	0	0	0	0	0	1	1	0	0	1	0	0	1	0	0	0	1	1	0	0	0	0	0	0	0	1	0	0	0
22120136	2012	H295R/-	F	cancerous/normal	human/rat	Adrenal CL/primary LCs	adult/ALCs	2D/2D	0	0	0	0	0	0	0	1	0	0	0	0	0	0	0	0	0	0	0	0	0	0	0	0	0	0	0	0	0	0
38901820	2024	H295R/-	F/M	Cancerous/Normal	Human/Rat	Adrenal CL/Primary LCs	Adult/Fetal	2D/3D - organ culture	0	0	0	0	0	0	0	0	0	0	1	0	0	0	0	0	0	1	0	0	0	0	0	0	0	0	0	0	0	0
19938956	2009	H295R/-	F/M	cancerous/normal	human/rat	Adrenal CL/primary LCs	adult/SLCs/PLCs	2D/2D	0	0	0	0	0	0	1	0	0	0	0	0	0	1	0	0	0	1	1	0	0	0	0	0	0	0	0	0	0	0
14643970	2004	H295R/R2C	F/M	cancerous/cancerous	human/rat	Adrenal CL/Leydig CL	adult/ILCs	2D/2D	0	0	1	0	0	0	0	1	0	0	0	0	0	0	0	0	0	0	0	0	0	0	0	0	0	0	0	0	0	0
20601698	2010	hMSC-hTERT-E6/E7	unspecified	normal	human	MSCs CL	precursors of LCs- MSCs to steroidogenic cells	2D	0	0	0	0	0	0	0	0	0	0	0	0	0	0	0	0	0	0	0	0	0	0	0	0	0	0	1	0	0	0
172154	1975	I-10	M	cancerous	mouse	Leydig CL	unspecified	2D	0	0	0	0	0	0	0	0	0	0	0	0	0	0	0	0	0	0	0	0	0	0	0	0	0	0	0	0	0	0
172155	1975	I-10	M	cancerous	mouse	Leydig CL	unspecified	2D	0	0	0	0	0	0	0	0	0	0	0	0	0	0	0	0	0	0	0	0	0	0	0	0	0	0	0	0	0	0
18304221	2008	I-10	M	cancerous	mouse	Leydig CL	unspecified	2D	0	0	0	0	0	0	0	0	0	0	0	0	0	1	0	0	0	0	0	0	0	0	0	0	0	0	0	0	0	0
188824	1977	I-10	M	cancerous	mouse	Leydig CL	unspecified	2D	0	0	0	0	0	0	0	0	0	0	0	0	0	0	0	0	0	0	0	0	0	0	0	0	0	0	0	0	0	0
26757775	2016	I-10	M	cancerous	mouse	Leydig CL	unspecified	2D	0	0	0	0	0	0	0	0	0	0	0	0	0	1	0	0	0	1	0	0	0	0	0	0	0	0	1	0	0	0
29303051	2018	I-10	M	cancerous	mouse	Leydig CL	unspecified	2D	0	0	0	0	0	0	0	0	0	0	0	0	0	1	0	0	0	1	0	0	0	0	0	0	0	0	1	0	0	0
33066465	2020	I-10	M	cancerous	mouse	Leydig CL	unspecified	2D	0	0	0	0	0	0	0	0	0	0	0	0	0	1	0	0	0	0	0	0	0	0	0	0	0	0	0	0	0	0
33803601	2021	I-10	M	cancerous	mouse	Leydig CL	unspecified	2D	0	0	0	0	0	0	0	0	0	0	0	0	0	0	0	0	0	1	0	0	0	0	0	0	0	0	0	0	0	0
34535743	2021	I-10	M	cancerous	mouse	Leydig CL	unspecified	2D	1	0	0	0	0	0	0	0	0	0	0	0	0	0	0	0	0	1	0	0	0	0	0	0	0	0	1	0	0	0
7669257	1995	I-10	M	cancerous	mouse	Leydig CL	unspecified	2D	0	0	1	0	1	1	0	0	0	0	0	0	0	1	0	0	0	0	0	0	0	0	0	0	0	0	0	0	0	0
8247022	1993	I-10	M	cancerous	mouse	Leydig CL	unspecified	2D	0	0	0	0	1	0	0	0	0	0	0	0	0	0	0	0	0	0	0	0	0	0	0	0	0	0	0	0	0	0
9644266	1998	I-10	M	cancerous	mouse	Leydig CL	unspecified	2D	0	0	0	0	0	1	0	0	0	0	0	0	0	0	0	0	0	0	0	0	0	0	0	0	0	0	0	0	0	0
36432448	2022	I-10	M	Cancerous	Mouse	Leydig CL	Unspecified	2D	0	0	0	0	0	0	0	0	0	0	0	0	0	0	0	0	0	1	0	0	0	0	0	0	0	0	0	0	0	0
21914161	2011	I-10	M	cancerous	mouse	Leydig CL	unspecified	2D	0	0	0	0	0	1	0	0	0	0	0	0	0	0	0	0	0	1	0	0	0	0	0	0	0	0	0	0	0	0
31201582	2020	LC-540	M	cancerous	mouse	Leydig CL	ALCs	2D	0	0	0	0	0	0	0	0	0	0	0	0	0	1	0	0	0	1	0	0	0	0	0	0	0	0	1	0	1	0
32457626	2020	LC-540	M	cancerous	mouse	Leydig CL	ALCs	2D	0	0	0	0	0	1	1	0	0	1	1	0	0	1	0	0	0	1	0	0	0	0	0	0	0	0	1	0	0	0
33400304	2021	LC-540	M	cancerous	mouse	Leydig CL	ALCs	2D	0	0	0	0	0	0	0	0	0	0	0	0	0	0	0	0	0	0	0	0	0	0	0	0	0	0	0	0	1	0
35352592	2022	LC-540	M	cancerous	mouse	Leydig CL	ALCs	2D	0	0	0	0	0	0	0	0	0	0	0	0	0	0	0	0	0	0	0	0	0	0	0	0	0	0	0	0	0	0
35698875	2022	LC-540	M	cancerous	mouse	Leydig CL	ALCs	2D	0	0	0	0	0	0	0	0	0	0	1	0	0	0	0	0	0	0	0	0	0	0	0	0	0	0	1	0	0	0
25916381	2015	LC-540	M	cancerous	rat	Leydig CL	ALCs	2D	0	0	0	0	0	0	0	0	0	0	0	0	0	0	0	0	0	0	0	0	0	0	0	0	0	0	0	0	0	0
26047595	2015	LC-540	M	cancerous	rat	Leydig CL	ALCs	2D	0	0	0	0	0	0	0	0	0	0	0	0	0	0	0	0	0	0	0	0	0	0	0	0	0	0	0	0	0	0
26365714	2016	LC-540	M	cancerous	rat	Leydig CL	ALCs	2D	0	0	0	0	0	0	0	0	0	0	0	0	0	0	0	0	0	0	0	0	0	0	0	0	0	0	0	0	0	0
16833191	2006	LC-540/-	M/M	cancerous/normal	rat/rat	Leydig CL/primary LCs	ALCs/unspecified	2D/2D	1	0	0	0	0	0	0	0	0	0	0	0	0	0	0	0	0	1	0	0	0	0	0	0	0	0	0	0	0	0
1820968	1991	LK17 clone K9	M	cancerous	mouse	Leydig CL	unspecified	2D	1	0	0	0	0	0	0	0	0	0	0	0	0	0	0	0	0	0	0	0	0	0	0	0	0	0	0	0	0	0
3039504	1987	LK17/K9/MA-10/-	M/M/M/M	cancerous/cancerous/cancerous/normal	mouse/mouse/mouse/mouse	Leydig CL/Leydig CL/Leydig CL/primary LCs	unspecified/unspecified/unspecified/unspecified	2D/2D/2D/2D	1	0	0	0	0	0	0	0	0	0	0	0	0	1	0	0	0	1	0	0	0	0	0	0	0	0	0	0	0	0
10319323	1999	MA-10	M	cancerous	mouse	Leydig CL	unspecified	2D	0	0	1	0	0	0	0	0	0	0	0	0	0	0	0	0	0	0	0	0	0	0	0	0	0	0	1	0	1	0
10403565	1999	MA-10	M	cancerous	mouse	Leydig CL	unspecified	2D	0	1	1	0	0	0	0	0	0	0	0	0	0	1	0	0	0	0	0	0	0	0	0	0	0	0	1	0	0	0
10411298	1999	MA-10	M	cancerous	mouse	Leydig CL	unspecified	2D	0	0	1	0	1	0	1	0	0	0	0	0	0	1	0	0	0	0	0	0	0	0	0	0	0	0	1	0	1	0
10418988	1999	MA-10	M	cancerous	mouse	Leydig CL	unspecified	2D	0	0	0	0	0	1	0	0	0	0	0	0	0	0	0	0	0	0	0	0	0	0	0	0	0	0	1	0	1	0
10419013	1999	MA-10	M	cancerous	mouse	Leydig CL	unspecified	2D	0	1	1	0	1	0	0	0	0	0	0	0	0	0	0	0	0	0	0	0	0	0	0	0	0	0	1	0	0	0
10478838	1999	MA-10	M	cancerous	mouse	Leydig CL	unspecified	2D	0	0	0	0	0	0	0	0	0	0	0	0	0	0	0	0	0	0	0	0	0	0	0	0	0	0	1	0	1	0
10493594	1999	MA-10	M	cancerous	mouse	Leydig CL	unspecified	2D	1	0	0	0	0	0	0	0	0	0	0	0	0	1	0	0	0	0	0	0	0	0	0	0	0	0	0	0	0	0
10599546	1999	MA-10	M	cancerous	mouse	Leydig CL	unspecified	2D	0	0	0	1	0	0	0	0	0	0	0	0	0	1	0	0	0	0	0	0	0	0	0	0	0	0	0	0	1	0
10727611	2000	MA-10	M	cancerous	mouse	Leydig CL	unspecified	2D	1	0	0	0	0	0	0	0	0	0	0	0	0	0	0	0	0	0	0	0	0	0	0	0	0	0	0	0	0	0
10746638	2000	MA-10	M	cancerous	mouse	Leydig CL	unspecified	2D	0	0	0	0	0	1	0	0	0	0	0	0	0	0	0	0	0	0	0	0	0	0	0	0	0	0	1	0	1	0
10753877	2000	MA-10	M	cancerous	mouse	Leydig CL	unspecified	2D	1	0	1	0	0	0	0	0	0	0	0	0	0	0	0	0	0	0	0	0	0	0	0	0	0	0	0	0	0	0
10777507	2000	MA-10	M	cancerous	mouse	Leydig CL	unspecified	2D	0	0	1	0	0	0	0	0	0	0	0	0	0	1	0	0	0	0	0	0	0	0	0	0	0	0	1	0	0	0
10801817	2000	MA-10	M	cancerous	mouse	Leydig CL	unspecified	2D	0	0	0	0	0	0	0	0	0	0	0	0	0	0	0	0	0	0	0	0	0	0	0	0	0	0	0	0	1	0
10847589	2000	MA-10	M	cancerous	mouse	Leydig CL	unspecified	2D	0	0	0	0	0	0	1	0	0	0	0	0	0	0	1	0	0	0	0	0	0	0	0	0	0	0	0	0	0	0
10908274	2000	MA-10	M	cancerous	mouse	Leydig CL	unspecified	2D	1	0	0	0	0	0	0	0	0	0	0	0	0	0	0	0	0	0	0	0	0	0	0	0	0	0	0	0	0	0
10938092	2000	MA-10	M	cancerous	mouse	Leydig CL	unspecified	2D	0	0	0	0	0	0	0	0	0	0	0	0	0	0	0	0	0	0	0	0	0	0	0	0	0	0	0	0	0	0
10964798	2000	MA-10	M	Cancerous	mouse	Leydig CL	unspecified	2D	0	0	1	0	0	1	0	0	0	0	1	0	0	1	0	0	0	0	0	0	0	0	0	0	0	0	1	0	1	0
10970793	2000	MA-10	M	cancerous	mouse	Leydig CL	unspecified	2D	0	0	0	1	0	0	0	0	0	0	0	0	0	0	0	0	0	0	0	0	0	0	0	0	0	0	0	0	1	0
10996433	2000	MA-10	M	cancerous	mouse	Leydig CL	unspecified	2D	0	0	0	0	0	0	0	0	0	0	0	0	0	0	0	0	0	0	0	0	0	0	0	0	0	0	1	0	1	0
11000509	2000	MA-10	M	cancerous	mouse	Leydig CL	unspecified	2D	0	0	0	0	0	1	0	0	0	0	0	0	0	1	0	0	0	0	0	0	0	0	0	0	1	0	0	0	0	0
11145193	2000	MA-10	M	cancerous	mouse	Leydig CL	unspecified	2D	0	0	0	0	0	0	0	0	0	0	0	0	0	1	0	0	0	0	0	0	0	0	0	0	0	0	1	0	0	0
11158628	2001	MA-10	M	cancerous	mouse	Leydig CL	unspecified	2D	1	0	0	1	0	0	0	0	0	0	0	0	0	1	0	0	0	0	0	0	0	0	0	0	0	0	0	0	1	0
11196440	2000	MA-10	M	cancerous	mouse	Leydig CL	unspecified	2D	0	0	0	0	0	0	0	0	0	0	0	0	0	0	0	0	0	0	0	0	0	0	0	0	0	0	1	0	1	0
11196443	2000	MA-10	M	cancerous	mouse	Leydig CL	unspecified	2D	0	0	1	0	0	0	0	0	0	0	0	0	0	0	0	0	0	0	0	0	0	0	0	0	0	0	1	0	1	0
11213355	2001	MA-10	M	cancerous	mouse	Leydig CL	unspecified	2D	1	0	1	1	0	1	0	0	0	0	1	0	0	1	0	0	0	0	0	0	0	0	0	0	0	0	1	0	0	0
11229798	2001	MA-10	M	cancerous	mouse	Leydig CL	unspecified	2D	1	0	1	1	0	1	0	0	0	0	0	0	0	1	0	0	0	0	0	0	0	0	0	0	0	0	1	0	0	0
11282276	2000	MA-10	M	cancerous	mouse	Leydig CL	unspecified	2D	0	0	1	0	0	1	1	0	0	0	1	0	0	1	0	1	0	0	0	0	0	0	0	0	0	0	1	0	1	0
11297876	2001	MA-10	M	cancerous	mouse	Leydig CL	unspecified	2D	1	0	0	0	0	0	0	0	0	0	0	0	0	1	0	0	0	0	0	0	0	0	0	0	0	0	0	0	0	1
11346648	2001	MA-10	M	cancerous	mouse	Leydig CL	unspecified	2D	0	0	1	0	0	0	0	0	0	0	0	0	0	1	0	0	0	0	0	0	0	0	0	0	0	0	1	0	0	0
11463851	2001	MA-10	M	cancerous	mouse	Leydig CL	unspecified	2D	0	0	1	0	0	0	0	0	0	0	0	0	0	1	0	0	0	0	0	0	0	0	0	0	0	0	1	0	1	0
11479136	2001	MA-10	M	cancerous	mouse	Leydig CL	unspecified	2D	1	1	1	1	0	0	0	0	0	0	0	0	0	0	0	0	0	1	0	0	0	0	0	0	0	0	0	0	0	0
11489878	2001	MA-10	M	cancerous	mouse	Leydig CL	unspecified	2D	0	0	0	0	0	0	0	0	0	0	0	0	0	0	0	0	0	0	0	0	0	0	0	0	0	0	1	0	1	0
11545297	2001	MA-10	M	cancerous	mouse	Leydig CL	unspecified	2D	1	0	0	0	0	0	0	0	0	0	0	0	0	1	0	0	0	0	0	0	0	0	0	0	0	0	1	0	0	0
11712663	2001	MA-10	M	cancerous	mouse	Leydig CL	unspecified	2D	1	0	1	0	0	0	0	0	0	0	0	0	0	0	0	0	0	1	0	0	0	0	0	0	0	0	0	0	0	0
11713220	2001	MA-10	M	cancerous	mouse	Leydig CL	unspecified	2D	0	0	1	0	0	0	0	0	0	0	1	1	1	1	0	0	0	0	0	1	0	0	0	0	0	0	0	0	0	0
11731621	2001	MA-10	M	cancerous	mouse	Leydig CL	unspecified	2D	1	0	0	0	0	0	0	0	0	0	0	0	0	1	0	0	0	0	0	0	0	0	0	0	0	0	0	0	1	0
11773448	2002	MA-10	M	cancerous	mouse	Leydig CL	unspecified	2D	1	0	1	0	0	0	0	0	0	0	0	0	0	1	0	0	0	0	0	0	0	0	0	0	0	0	1	0	0	0
11861529	2002	MA-10	M	cancerous	mouse	Leydig CL	unspecified	2D	1	0	0	0	0	0	0	0	0	0	0	0	0	1	0	0	0	0	0	0	0	0	0	0	0	0	0	0	0	0
11911946	2002	MA-10	M	cancerous	mouse	Leydig CL	unspecified	2D	1	0	1	0	0	0	0	0	0	0	0	0	0	1	0	0	0	0	0	0	0	0	0	0	0	0	1	0	0	0
11939712	2002	MA-10	M	cancerous	mouse	Leydig CL	unspecified	2D	1	0	1	1	0	1	0	0	0	0	1	0	0	1	0	0	0	0	0	0	0	0	0	0	0	0	1	0	0	0
12021067	2002	MA-10	M	cancerous	mouse	Leydig CL	unspecified	2D	1	0	0	0	0	0	0	0	0	0	0	0	0	0	0	0	0	0	0	0	0	0	0	0	0	0	0	0	0	0
12044915	2002	MA-10	M	cancerous	mouse	Leydig CL	unspecified	2D	0	0	0	0	0	0	0	0	0	0	0	0	0	0	0	0	0	0	0	0	0	0	0	0	0	0	1	0	1	0
12072389	2002	MA-10	M	cancerous	mouse	Leydig CL	unspecified	2D	1	0	0	0	0	0	0	0	0	0	0	0	0	0	0	0	0	0	0	0	0	0	0	0	0	0	0	0	1	0
12081150	2002	MA-10	M	cancerous	mouse	Leydig CL	unspecified	2D	0	1	1	0	1	0	0	0	0	0	0	0	0	1	0	0	0	0	0	0	0	0	0	0	0	0	0	0	0	0
12193386	2002	MA-10	M	cancerous	mouse	Leydig CL	unspecified	2D	1	1	0	0	0	0	0	0	0	0	0	0	0	1	0	0	0	0	0	0	0	0	0	0	0	0	0	0	0	0
12213069	2002	MA-10	M	cancerous	mouse	Leydig CL	unspecified	2D	0	0	0	0	0	0	0	0	0	0	0	0	0	1	0	0	0	0	0	0	0	0	0	0	0	0	0	0	0	0
12239105	2002	MA-10	M	cancerous	mouse	Leydig CL	unspecified	2D	0	0	0	0	0	0	0	0	0	0	0	0	0	0	0	0	0	0	0	0	0	0	0	0	0	0	1	0	1	0
12388644	2002	MA-10	M	cancerous	mouse	Leydig CL	unspecified	2D	1	0	0	1	0	0	0	0	0	0	0	0	0	1	0	0	0	0	0	0	0	0	0	0	0	0	0	0	1	0
12475389	2002	MA-10	M	cancerous	mouse	Leydig CL	unspecified	2D	1	0	1	0	0	0	0	0	0	0	0	0	0	0	0	0	0	0	0	0	0	0	0	0	0	0	1	0	1	0
12530632	2002	MA-10	M	cancerous	mouse	Leydig CL	unspecified	2D	0	0	1	0	0	0	0	0	0	0	0	0	0	0	0	0	0	0	0	0	0	0	0	0	0	0	1	0	0	0
12530641	2002	MA-10	M	cancerous	mouse	Leydig CL	unspecified	2D	1	0	0	0	0	0	0	0	0	0	0	0	0	0	0	0	0	0	0	0	0	0	0	0	0	0	1	0	1	0
12597997	2003	MA-10	M	cancerous	mouse	Leydig CL	unspecified	2D	1	0	0	1	0	1	0	0	0	0	1	0	0	1	0	0	0	0	0	0	0	0	0	0	0	0	1	0	0	0
12604660	2003	MA-10	M	cancerous	mouse	Leydig CL	unspecified	2D	1	0	1	0	0	1	0	0	0	0	0	0	0	1	0	0	0	1	1	1	0	0	0	0	0	0	1	0	1	0
12647776	2003	MA-10	M	cancerous	mouse	Leydig CL	unspecified	2D	1	0	1	0	0	1	0	0	0	0	1	0	0	1	0	0	0	0	0	0	0	0	0	0	0	0	1	0	0	0
12790807	2003	MA-10	M	cancerous	mouse	Leydig CL	unspecified	2D	0	0	1	0	0	0	0	0	0	0	0	0	0	0	0	0	0	0	0	0	0	0	0	0	0	0	1	0	0	0
12810543	2003	MA-10	M	cancerous	mouse	Leydig CL	unspecified	2D	0	0	1	0	0	1	0	0	0	0	0	0	0	1	0	0	0	0	0	0	0	0	0	0	0	0	1	0	1	0
12826273	2003	MA-10	M	cancerous	mouse	Leydig CL	unspecified	2D	0	0	1	0	0	0	0	0	0	0	0	0	0	1	0	0	0	0	0	0	0	0	0	0	0	0	0	0	1	0
12865315	2003	MA-10	M	cancerous	mouse	Leydig CL	unspecified	2D	0	0	1	0	0	0	0	0	0	0	0	0	0	1	0	0	0	0	0	0	0	0	0	0	0	0	1	0	0	0
12943700	2003	MA-10	M	cancerous	mouse	Leydig CL	unspecified	2D	0	0	1	0	0	0	0	0	0	0	0	0	0	1	0	0	0	0	0	0	0	0	0	0	0	0	1	0	0	0
1312958	1992	MA-10	M	cancerous	mouse	Leydig CL	unspecified	2D	0	0	0	0	0	0	0	0	0	0	0	0	0	0	0	0	0	0	0	0	0	0	0	0	0	0	0	0	0	0
1316538	1992	MA-10	M	cancerous	mouse	Leydig CL	unspecified	2D	0	0	1	0	0	0	0	0	0	0	0	0	0	0	0	0	0	0	0	0	0	0	0	0	0	0	0	0	0	0
1316853	1992	MA-10	M	cancerous	mouse	Leydig CL	unspecified	2D	1	1	1	0	0	0	0	0	0	0	0	0	0	1	0	0	0	0	0	0	0	0	0	0	0	0	0	0	0	0
1322276	1992	MA-10	M	cancerous	mouse	Leydig CL	unspecified	2D	0	0	1	0	0	0	0	0	0	0	0	0	0	0	0	0	0	0	0	0	0	0	0	0	0	0	0	0	0	0
1323057	1992	MA-10	M	cancerous	mouse	Leydig CL	unspecified	2D	0	0	0	0	0	0	1	0	0	0	0	0	0	1	0	0	0	0	0	0	0	0	0	0	0	0	0	0	0	0
1331282	1992	MA-10	M	cancerous	mouse	Leydig CL	unspecified	2D	0	0	1	0	0	0	0	0	0	0	0	0	0	1	0	0	0	0	0	0	0	0	0	0	0	0	0	0	1	0
1332853	1992	MA-10	M	cancerous	mouse	Leydig CL	unspecified	2D	0	0	0	1	0	0	0	0	0	0	0	0	0	1	0	0	0	0	0	0	0	0	0	0	0	0	0	0	1	0
1379673	1992	MA-10	M	cancerous	mouse	Leydig CL	unspecified	2D	0	0	0	0	0	0	0	0	0	0	0	0	0	1	0	0	0	0	0	0	0	0	0	0	0	0	0	0	0	0
14511770	2003	MA-10	M	cancerous	mouse	Leydig CL	unspecified	2D	1	0	1	0	0	0	0	0	0	0	0	0	0	0	0	0	0	0	0	0	0	0	0	0	0	0	1	0	1	0
14630719	2004	MA-10	M	cancerous	mouse	Leydig CL	unspecified	2D	0	0	0	0	0	0	1	0	0	0	0	0	0	1	0	0	0	1	0	1	0	0	0	0	0	0	1	0	1	0
14660163	2004	MA-10	M	cancerous	mouse	Leydig CL	unspecified	2D	1	0	1	1	0	1	0	0	0	0	0	0	0	1	0	0	0	0	0	0	0	0	0	0	0	0	1	0	0	0
14673133	2004	MA-10	M	cancerous	mouse	Leydig CL	unspecified	2D	1	0	0	0	0	0	0	0	0	0	0	0	0	0	0	0	0	0	0	0	0	0	0	0	0	0	1	0	0	0
14726488	2004	MA-10	M	cancerous	mouse	Leydig CL	unspecified	2D	1	0	1	0	0	0	0	0	0	0	0	0	0	0	0	0	0	0	0	0	0	0	0	0	0	0	1	0	0	0
15026184	2004	MA-10	M	cancerous	mouse	Leydig CL	unspecified	2D	0	0	1	0	0	0	0	0	0	0	0	0	0	0	0	0	0	0	0	0	0	0	0	0	0	0	1	0	0	0
15072555	2004	MA-10	M	cancerous	mouse	Leydig CL	unspecified	2D	0	0	0	1	0	0	0	0	0	0	0	0	0	0	0	0	0	0	0	0	0	0	0	0	0	0	1	0	1	0
15381163	2005	MA-10	M	cancerous	mouse	Leydig CL	unspecified	2D	0	0	0	0	0	0	0	0	0	0	0	0	0	1	0	0	0	0	0	0	0	0	0	0	0	0	1	0	0	0
1538472	1992	MA-10	M	cancerous	mouse	Leydig CL	unspecified	2D	1	0	0	0	0	0	0	0	0	0	0	0	0	0	0	0	0	0	0	0	0	0	0	0	0	0	0	0	0	0
15477362	2004	MA-10	M	cancerous	mouse	Leydig CL	unspecified	2D	1	0	0	0	0	0	0	0	0	0	0	0	0	1	0	0	0	0	0	0	0	0	0	0	0	0	0	0	0	0
15498831	2005	MA-10	M	cancerous	mouse	Leydig CL	unspecified	2D	1	0	0	1	0	0	0	0	0	0	0	0	1	0	0	0	0	0	0	0	0	0	0	0	0	0	1	0	1	0
15550512	2005	MA-10	M	cancerous	mouse	Leydig CL	unspecified	2D	1	0	1	0	0	0	0	0	0	0	0	0	0	0	0	0	0	0	0	0	0	0	0	0	0	0	1	0	0	0
15590984	2004	MA-10	M	cancerous	mouse	Leydig CL	unspecified	2D	1	0	1	0	0	0	0	0	0	0	0	0	0	1	0	0	0	0	0	0	0	0	0	0	0	0	1	0	0	0
15666804	2004	MA-10	M	cancerous	mouse	Leydig CL	unspecified	2D	0	0	0	0	0	0	0	0	0	0	0	0	0	0	0	0	0	0	0	0	0	0	0	0	0	0	1	0	1	0
15666824	2004	MA-10	M	cancerous	mouse	Leydig CL	unspecified	2D	0	0	1	0	0	0	0	0	0	0	0	0	0	0	0	0	0	0	0	0	0	0	0	0	0	0	1	0	0	0
15713539	2005	MA-10	M	cancerous	mouse	Leydig CL	unspecified	2D	0	0	1	1	0	1	0	0	0	0	0	0	0	0	0	0	0	0	0	0	0	0	0	0	0	0	1	0	1	0
15716590	2005	MA-10	M	cancerous	mouse	Leydig CL	unspecified	2D	1	0	1	0	0	0	0	0	0	0	0	0	0	1	0	0	0	0	0	0	0	0	0	0	0	0	1	0	1	0
15761033	2005	MA-10	M	cancerous	mouse	Leydig CL	unspecified	2D	1	0	0	1	0	0	1	0	0	0	0	0	0	1	0	0	0	0	0	0	0	0	0	0	0	0	0	0	1	0
15821109	2005	MA-10	M	cancerous	mouse	Leydig CL	unspecified	2D	1	0	0	0	0	0	0	0	0	0	0	0	0	1	0	0	0	0	0	0	0	0	0	0	0	0	0	0	0	0
15956337	2005	MA-10	M	cancerous	mouse	Leydig CL	unspecified	2D	0	0	0	0	0	0	0	0	0	0	0	0	0	1	0	0	0	0	0	0	0	0	0	0	0	0	1	0	0	0
16002525	2005	MA-10	M	cancerous	mouse	Leydig CL	unspecified	2D	0	0	0	0	0	0	0	0	0	0	0	0	0	0	0	0	0	1	0	0	0	0	0	0	0	0	1	0	0	0
16036636	2005	MA-10	M	cancerous	mouse	Leydig CL	unspecified	2D	1	0	0	0	0	0	0	0	0	0	0	0	0	1	0	0	0	0	0	0	0	0	0	0	0	0	0	0	0	0
16039847	2005	MA-10	M	cancerous	mouse	Leydig CL	unspecified	2D	0	0	1	0	0	0	0	0	0	0	0	0	0	0	0	0	0	0	0	0	0	0	0	0	0	0	1	0	0	0
16077166	2005	MA-10	M	cancerous	mouse	Leydig CL	unspecified	2D	1	1	1	0	0	0	0	0	0	0	0	0	0	0	0	0	0	0	0	0	0	0	0	0	0	0	0	0	0	0
16109738	2006	MA-10	M	cancerous	mouse	Leydig CL	unspecified	2D	0	0	0	0	0	0	0	0	0	0	0	0	0	0	0	0	0	0	0	0	0	0	0	0	0	0	1	0	0	0
16260720	2005	MA-10	M	cancerous	mouse	Leydig CL	unspecified	2D	1	1	0	0	0	1	0	0	0	0	0	0	0	1	0	0	0	0	0	0	0	0	0	0	0	0	1	0	0	0
1634018	1992	MA-10	M	cancerous	mouse	Leydig CL	unspecified	2D	1	0	0	0	0	0	0	0	0	0	0	0	0	1	0	0	0	0	0	0	0	0	0	0	0	0	0	0	0	0
1645252	1991	MA-10	M	cancerous	mouse	Leydig CL	unspecified	2D	1	0	0	0	0	0	0	0	0	0	0	0	0	0	0	0	0	0	0	0	0	0	0	0	0	0	0	0	0	0
16469751	2005	MA-10	M	cancerous	mouse	Leydig CL	unspecified	2D	0	0	1	0	0	0	0	0	0	0	0	0	0	1	0	0	0	0	0	0	0	0	0	0	0	0	1	0	1	0
16507311	2006	MA-10	M	cancerous	mouse	Leydig CL	unspecified	2D	1	0	1	0	1	1	0	0	0	0	1	0	0	1	0	0	0	0	0	0	0	0	0	0	0	0	1	0	0	0
1651852	1991	MA-10	M	cancerous	mouse	Leydig CL	unspecified	2D	1	0	0	0	0	0	0	0	0	0	0	0	1	0	0	0	0	0	0	0	0	0	0	0	0	0	0	0	0	0
1654116	1991	MA-10	M	cancerous	mouse	Leydig CL	unspecified	2D	1	0	1	0	1	0	0	0	0	0	0	0	0	1	0	0	0	0	0	0	0	0	0	0	0	0	0	0	0	0
1662000	1991	MA-10	M	cancerous	mouse	Leydig CL	unspecified	2D	1	1	0	0	0	0	0	0	0	0	0	0	0	0	0	0	0	0	0	0	0	0	0	0	0	0	0	0	0	0
1664068	1991	MA-10	M	cancerous	mouse	Leydig CL	unspecified	2D	0	0	0	0	0	0	0	0	0	0	0	0	1	0	0	0	0	0	0	0	0	0	0	0	0	0	0	0	1	0
16690799	2006	MA-10	M	cancerous	mouse	Leydig CL	unspecified	2D	0	0	1	1	0	1	0	0	0	0	0	0	0	1	0	0	0	0	0	0	0	0	0	0	0	0	1	0	0	0
16893604	2006	MA-10	M	cancerous	mouse	Leydig CL	unspecified	2D	0	0	0	0	0	0	0	0	0	0	0	0	0	0	0	0	0	0	0	0	0	0	0	0	0	0	0	0	0	0
1691116	1990	MA-10	M	cancerous	mouse	Leydig CL	unspecified	2D	1	0	0	0	0	0	0	0	0	0	0	0	0	0	0	0	0	0	0	0	0	0	0	0	0	0	0	0	1	0
17050526	2006	MA-10	M	cancerous	mouse	Leydig CL	unspecified	2D	0	0	0	0	0	0	0	0	0	0	0	0	0	0	0	0	0	0	0	0	0	0	0	0	0	0	1	1	1	0
17053042	2007	MA-10	M	cancerous	mouse	Leydig CL	unspecified	2D	0	0	0	0	0	0	1	0	0	0	0	0	0	0	0	0	0	0	0	0	0	0	0	0	0	0	0	0	0	0
17087723	2006	MA-10	M	cancerous	mouse	Leydig CL	unspecified	2D	0	0	0	0	0	0	0	0	0	0	0	0	0	1	0	0	0	0	0	0	0	0	0	0	0	0	0	0	1	0
1713581	1991	MA-10	M	cancerous	mouse	Leydig CL	unspecified	2D	1	0	1	0	0	0	0	0	0	0	0	0	0	0	0	0	0	0	0	0	0	0	0	0	0	0	0	0	0	0
1729704	1992	MA-10	M	cancerous	mouse	Leydig CL	unspecified	2D	1	0	0	0	0	0	0	0	0	0	0	0	0	1	0	0	0	0	0	0	0	0	0	0	0	0	0	0	0	0
17332522	2007	MA-10	M	cancerous	mouse	Leydig CL	unspecified	2D	0	0	0	0	0	0	0	0	0	0	0	0	0	1	0	0	0	0	0	0	0	0	0	0	0	0	1	0	0	0
17400803	2007	MA-10	M	cancerous	mouse	Leydig CL	unspecified	2D	1	0	1	0	0	0	0	0	0	0	0	0	0	1	0	0	0	0	0	0	0	0	0	0	0	0	1	0	0	0
17402746	2007	MA-10	M	cancerous	mouse	Leydig CL	unspecified	2D	0	0	0	0	0	0	0	0	0	0	0	0	0	0	0	0	0	0	0	0	0	0	0	0	0	0	0	1	0	0
17429745	2007	MA-10	M	cancerous	mouse	Leydig CL	unspecified	2D	1	0	0	0	0	0	0	0	0	0	0	0	0	1	0	0	0	0	0	0	0	0	0	0	0	0	1	0	1	0
17561380	2008	MA-10	M	cancerous	mouse	Leydig CL	unspecified	2D	0	0	0	0	0	0	0	0	0	0	0	0	0	1	0	0	0	0	0	0	0	0	0	0	0	0	0	1	0	0
17601886	2007	MA-10	M	cancerous	mouse	Leydig CL	unspecified	2D	0	0	0	0	0	0	0	0	0	0	0	0	0	0	0	0	0	0	0	0	0	0	0	0	0	0	1	0	1	0
17628005	2007	MA-10	M	cancerous	mouse	Leydig CL	unspecified	2D	1	0	0	0	0	0	0	0	0	0	0	0	0	1	0	0	0	0	0	0	0	0	0	0	0	0	0	0	0	0
17909266	2007	MA-10	M	cancerous	mouse	Leydig CL	unspecified	2D	1	0	1	0	0	0	0	0	0	0	0	0	0	0	0	0	0	0	0	0	0	0	0	0	0	0	1	0	0	0
17989356	2008	MA-10	M	cancerous	mouse	Leydig CL	unspecified	2D	0	0	0	0	0	0	0	0	0	0	0	0	0	0	0	0	0	0	0	0	0	0	0	0	0	0	1	0	0	0
18006634	2008	MA-10	M	cancerous	mouse	Leydig CL	unspecified	2D	0	0	0	0	0	0	0	0	0	0	0	0	0	0	0	0	0	0	0	0	0	0	0	0	0	0	1	0	0	0
18197253	2008	MA-10	M	cancerous	mouse	Leydig CL	unspecified	2D	0	0	0	0	0	0	0	0	0	0	0	0	0	1	0	0	0	0	0	0	0	0	0	0	0	0	1	0	1	0
18388199	2008	MA-10	M	cancerous	mouse	Leydig CL	unspecified	2D	0	0	0	0	0	0	0	0	0	0	0	0	0	0	0	0	0	0	0	0	0	0	0	0	0	0	1	0	0	0
1845994	1991	MA-10	M	cancerous	mouse	Leydig CL	unspecified	2D	1	0	1	0	0	0	0	0	0	0	0	0	0	0	0	0	0	0	0	0	0	0	0	0	0	0	0	0	0	0
1847384	1991	MA-10	M	cancerous	mouse	Leydig CL	unspecified	2D	1	0	1	0	0	0	0	0	0	0	0	0	1	0	0	0	0	0	0	0	0	0	0	0	0	0	0	0	1	0
1851114	1991	MA-10	M	cancerous	mouse	Leydig CL	unspecified	2D	0	0	0	0	0	0	0	0	0	0	0	0	0	1	0	0	0	0	0	0	0	0	0	0	0	0	0	0	0	0
18596066	2008	MA-10	M	cancerous	mouse	Leydig CL	unspecified	2D	0	0	1	0	0	0	0	0	0	0	0	0	0	0	0	0	0	1	0	0	0	0	0	0	0	0	1	0	0	0
18599618	2008	MA-10	M	cancerous	mouse	Leydig CL	unspecified	2D	0	0	0	0	0	0	0	0	0	0	0	0	0	0	0	0	0	0	0	0	0	0	0	0	0	0	1	0	1	0
1863358	1991	MA-10	M	cancerous	mouse	Leydig CL	unspecified	2D	1	1	1	0	1	1	0	0	0	0	0	0	0	0	0	0	0	0	0	0	0	0	0	0	0	0	0	0	0	0
18647647	2008	MA-10	M	cancerous	mouse	Leydig CL	unspecified	2D	1	0	0	0	0	0	0	0	0	0	0	0	0	0	0	0	0	0	0	0	0	0	0	0	0	0	0	0	0	0
18755854	2008	MA-10	M	cancerous	mouse	Leydig CL	unspecified	2D	0	0	1	0	0	1	0	0	0	0	0	0	0	1	0	0	0	0	0	0	0	0	0	0	0	0	1	0	0	0
18787026	2009	MA-10	M	cancerous	mouse	Leydig CL	unspecified	2D	0	0	1	0	0	0	0	0	0	0	0	0	0	1	0	0	0	0	0	0	0	0	0	0	0	0	1	0	0	0
18835829	2009	MA-10	M	cancerous	mouse	Leydig CL	unspecified	2D	1	1	0	0	1	0	0	0	0	0	0	0	0	0	0	0	0	0	0	0	0	0	0	0	0	0	0	0	0	0
18975922	2008	MA-10	M	cancerous	mouse	Leydig CL	unspecified	2D	0	0	0	0	0	0	0	0	0	0	0	0	0	0	0	0	0	0	0	0	0	0	0	0	0	0	0	1	0	0
19007846	2009	MA-10	M	cancerous	mouse	Leydig CL	unspecified	2D	0	0	0	0	0	0	0	0	0	0	0	0	0	1	0	0	0	0	0	0	0	0	0	0	0	0	1	0	1	0
19111595	2009	MA-10	M	cancerous	mouse	Leydig CL	unspecified	2D	0	0	0	0	0	0	0	0	0	0	0	0	0	0	0	0	0	0	0	0	0	0	0	0	0	0	1	0	1	0
19179481	2009	MA-10	M	cancerous	mouse	Leydig CL	unspecified	2D	0	0	1	0	0	0	0	0	0	0	0	0	0	0	0	0	0	0	0	0	0	0	0	0	0	0	1	0	1	0
1918051	1991	MA-10	M	cancerous	mouse	Leydig CL	unspecified	2D	1	0	0	0	0	0	0	0	0	0	0	0	0	1	0	0	0	0	0	0	0	0	0	0	0	0	0	0	0	0
1918079	1991	MA-10	M	cancerous	mouse	Leydig CL	unspecified	2D	1	0	0	0	0	0	0	0	0	0	0	0	0	1	0	0	0	0	0	0	0	0	0	0	0	0	0	0	1	0
19282384	2009	MA-10	M	cancerous	mouse	Leydig CL	unspecified	2D	0	0	1	0	0	0	0	0	0	0	0	0	0	1	0	0	0	0	0	0	0	0	0	0	0	0	1	0	0	0
1964377	1990	MA-10	M	cancerous	mouse	Leydig CL	unspecified	2D	0	0	0	0	0	0	0	0	0	0	0	0	0	1	0	0	0	0	0	0	0	0	0	0	0	0	0	0	0	0
1964490	1990	MA-10	M	cancerous	mouse	Leydig CL	unspecified	2D	0	0	1	0	1	0	1	0	0	0	0	0	0	0	0	0	0	0	0	0	0	0	0	0	0	0	0	0	0	0
19648213	2009	MA-10	M	cancerous	mouse	Leydig CL	unspecified	2D	1	0	1	0	0	1	0	0	0	0	0	0	0	0	0	0	0	1	0	0	0	0	0	0	0	0	1	0	1	0
1967025	1990	MA-10	M	cancerous	mouse	Leydig CL	unspecified	2D	1	0	0	0	0	0	0	0	0	0	0	0	0	0	0	0	0	0	0	0	0	0	0	0	0	0	0	0	0	0
19698295	2009	MA-10	M	cancerous	mouse	Leydig CL	unspecified	2D	0	0	1	0	0	0	0	0	0	0	0	0	0	1	0	0	0	0	0	0	0	0	0	0	0	0	1	0	0	0
19699292	2010	MA-10	M	cancerous	mouse	Leydig CL	unspecified	2D	0	1	0	0	0	0	0	0	0	0	0	0	0	1	0	0	0	1	0	0	0	0	0	0	0	0	0	0	1	0
1973687	1990	MA-10	M	cancerous	mouse	Leydig CL	unspecified	2D	1	0	0	0	0	0	0	0	0	0	0	0	0	0	0	0	0	1	0	0	0	0	0	0	0	0	0	0	0	0
19822634	2010	MA-10	M	cancerous	mouse	Leydig CL	unspecified	2D	0	0	0	0	0	0	0	0	0	0	0	0	0	1	0	0	0	0	0	0	0	0	0	0	0	0	1	0	1	0
2019271	1991	MA-10	M	cancerous	mouse	Leydig CL	unspecified	2D	0	0	0	0	0	0	0	0	0	0	0	0	0	0	0	0	0	0	0	0	0	0	0	0	0	0	0	0	0	0
20206230	2010	MA-10	M	cancerous	mouse	Leydig CL	unspecified	2D	0	0	0	0	0	0	0	0	0	0	0	0	0	1	0	0	0	0	0	0	0	0	0	0	0	0	0	0	0	0
20463053	2010	MA-10	M	cancerous	mouse	Leydig CL	unspecified	2D	1	0	0	0	0	0	0	0	0	0	0	0	0	1	0	0	0	0	0	0	0	0	0	0	0	0	0	0	0	0
20469933	2010	MA-10	M	cancerous	mouse	Leydig CL	unspecified	2D	0	0	0	0	0	0	0	0	0	0	0	0	0	0	0	0	0	0	0	0	0	0	0	0	0	0	0	1	0	0
2055178	1991	MA-10	M	cancerous	mouse	Leydig CL	unspecified	2D	0	0	0	0	0	0	0	0	0	0	0	0	0	0	0	0	0	0	0	0	0	0	0	0	0	0	0	0	0	0
20834160	2010	MA-10	M	cancerous	mouse	Leydig CL	unspecified	2D	0	0	0	0	0	1	0	0	0	0	1	0	0	0	0	0	0	0	0	0	0	0	0	0	0	0	1	0	0	0
21047949	2011	MA-10	M	cancerous	mouse	Leydig CL	unspecified	2D	0	0	0	0	0	0	0	0	0	0	0	0	0	1	0	0	0	0	0	0	0	0	0	0	0	0	1	0	0	0
21350237	2012	MA-10	M	cancerous	mouse	Leydig CL	unspecified	2D	0	0	0	0	0	0	0	0	0	0	0	0	0	0	0	0	0	0	0	0	0	0	0	0	0	0	1	0	1	0
21463676	2011	MA-10	M	cancerous	mouse	Leydig CL	unspecified	2D	0	0	0	0	0	0	0	0	0	0	1	0	0	1	0	0	0	0	0	0	0	0	0	0	0	0	0	0	0	1
2154326	1990	MA-10	M	cancerous	mouse	Leydig CL	unspecified	2D	1	0	1	0	0	0	0	0	0	0	0	0	0	1	0	0	0	0	0	0	0	0	0	0	0	0	0	0	0	0
2154488	1990	MA-10	M	cancerous	mouse	Leydig CL	unspecified	2D	1	0	1	1	0	0	0	0	0	0	0	0	1	1	0	0	0	0	0	0	0	0	0	0	0	0	0	0	1	0
21558315	2011	MA-10	M	cancerous	mouse	Leydig CL	unspecified	2D	1	0	0	0	0	0	0	0	0	0	0	0	0	0	0	0	0	0	0	0	0	0	0	0	0	0	1	0	0	0
2157978	1990	MA-10	M	cancerous	mouse	Leydig CL	unspecified	2D	1	0	0	0	0	0	0	0	0	0	0	0	0	0	0	0	0	0	0	0	0	0	0	0	0	0	0	0	0	0
2158422	1990	MA-10	M	cancerous	mouse	Leydig CL	unspecified	2D	0	0	1	0	0	0	0	0	0	0	0	0	1	1	0	0	0	0	0	0	0	0	0	0	0	0	0	0	1	0
2160293	1990	MA-10	M	cancerous	mouse	Leydig CL	unspecified	2D	1	0	0	0	0	1	1	0	0	0	0	0	0	0	0	0	0	1	0	0	0	0	0	0	0	0	0	0	0	0
2160462	1990	MA-10	M	cancerous	mouse	Leydig CL	unspecified	2D	1	1	0	0	1	0	0	0	0	0	0	0	0	1	0	0	0	0	0	0	0	0	0	0	0	0	0	0	0	0
2161734	1990	MA-10	M	cancerous	mouse	Leydig CL	unspecified	2D	0	0	1	0	0	1	0	0	0	0	0	0	0	1	0	0	0	0	0	0	0	0	0	0	0	0	0	0	0	0
2169244	1990	MA-10	M	cancerous	mouse	Leydig CL	unspecified	2D	0	1	1	0	1	0	0	0	0	0	0	0	1	0	0	0	0	0	0	0	0	0	0	0	0	0	0	0	0	0
2169287	1990	MA-10	M	cancerous	mouse	Leydig CL	unspecified	2D	1	0	1	0	1	0	0	0	0	0	0	0	0	1	0	0	0	0	0	0	0	0	0	0	0	0	0	0	0	0
21716681	2011	MA-10	M	cancerous	mouse	Leydig CL	unspecified	2D	0	0	0	0	0	0	0	0	0	0	0	0	0	1	0	0	0	0	0	0	0	0	0	0	0	0	1	0	0	0
21726595	2011	MA-10	M	cancerous	mouse	Leydig CL	unspecified	2D	0	0	0	0	0	1	1	0	0	0	1	0	0	0	0	0	0	0	0	0	0	0	0	0	0	0	1	0	0	0
21785971	2011	MA-10	M	cancerous	mouse	Leydig CL	unspecified	2D	0	1	0	0	0	0	0	0	0	0	0	0	0	0	0	0	0	0	0	0	0	0	0	0	0	0	0	0	0	0
21829656	2011	MA-10	M	cancerous	mouse	Leydig CL	unspecified	2D	1	0	0	0	0	0	0	0	0	0	0	0	0	1	0	0	0	0	0	0	0	0	0	0	0	0	1	0	1	0
21863802	2011	MA-10	M	cancerous	mouse	Leydig CL	unspecified	2D	0	0	0	0	0	1	0	0	0	0	0	0	0	1	0	0	0	0	0	0	0	0	0	0	0	0	1	0	0	0
21903867	2011	MA-10	M	cancerous	mouse	Leydig CL	unspecified	2D	0	0	0	0	0	0	0	0	0	0	0	0	0	0	0	0	0	0	0	0	0	0	0	0	0	0	1	0	0	0
22236953	2012	MA-10	M	cancerous	mouse	Leydig CL	unspecified	2D	0	0	0	0	0	0	0	0	0	0	0	0	0	0	0	0	0	0	0	0	0	0	0	0	0	0	0	0	0	0
22378763	2012	MA-10	M	cancerous	mouse	Leydig CL	unspecified	2D	0	0	0	0	0	0	0	0	0	0	0	0	0	0	0	0	0	0	0	0	0	0	0	0	0	0	0	1	1	0
22427666	2012	MA-10	M	cancerous	mouse	Leydig CL	unspecified	2D	1	0	0	0	0	0	0	0	0	0	0	0	0	0	0	0	0	0	0	0	0	0	0	0	0	0	1	0	1	0
22512531	2012	MA-10	M	cancerous	mouse	Leydig CL	unspecified	2D	0	0	0	0	0	0	0	0	0	0	0	0	0	1	0	0	0	0	0	0	0	0	0	0	0	0	1	0	0	0
22666287	2012	MA-10	M	cancerous	mouse	Leydig CL	unspecified	2D	0	0	0	0	0	1	0	0	0	0	1	0	0	0	0	0	0	0	0	0	0	0	0	0	0	0	1	0	1	0
22683664	2012	MA-10	M	cancerous	mouse	Leydig CL	unspecified	2D	0	0	0	0	0	0	0	0	0	0	0	0	0	0	0	0	0	0	0	0	0	0	0	0	0	0	1	0	0	0
22876290	2012	MA-10	M	cancerous	mouse	Leydig CL	unspecified	2D	1	0	0	0	0	0	0	0	0	0	0	0	0	0	0	0	0	1	0	0	0	0	0	0	0	0	0	0	0	0
22940207	2012	MA-10	M	cancerous	mouse	Leydig CL	unspecified	2D	1	0	1	1	0	1	0	0	0	0	0	0	1	0	0	0	0	1	0	0	0	0	0	0	0	0	0	0	0	0
2295623	1990	MA-10	M	cancerous	mouse	Leydig CL	unspecified	2D	0	0	0	0	0	0	0	0	0	0	0	0	0	1	0	0	0	0	0	0	0	0	0	0	0	0	0	0	0	0
2306206	1990	MA-10	M	cancerous	mouse	Leydig CL	unspecified	2D	1	1	0	0	0	0	0	0	0	0	0	0	0	1	0	0	0	0	0	0	0	0	0	0	0	0	0	0	0	0
23133512	2012	MA-10	M	cancerous	mouse	Leydig CL	unspecified	2D	0	0	0	0	0	1	1	0	0	0	0	0	0	1	0	0	0	1	0	0	0	0	0	0	0	0	1	0	0	0
23183170	2013	MA-10	M	cancerous	mouse	Leydig CL	unspecified	2D	0	1	0	0	0	0	0	0	0	0	0	0	0	1	0	0	0	0	0	0	0	0	0	0	0	0	1	0	0	0
23183177	2013	MA-10	M	cancerous	mouse	Leydig CL	unspecified	2D	0	0	0	0	0	0	0	0	0	1	0	0	0	0	0	1	0	0	0	0	0	0	0	0	0	0	0	0	0	0
23362264	2013	MA-10	M	cancerous	mouse	Leydig CL	unspecified	2D	0	0	1	0	0	1	0	0	0	0	0	0	0	1	0	0	0	0	0	0	0	0	0	0	0	0	1	0	1	0
23376217	2013	MA-10	M	cancerous	mouse	Leydig CL	unspecified	2D	1	0	0	0	0	0	0	0	0	0	0	0	0	0	0	0	0	0	0	0	0	0	0	0	0	0	0	0	0	0
23433205	2013	MA-10	M	cancerous	mouse	Leydig CL	unspecified	2D	0	0	0	0	0	0	0	0	0	0	0	0	0	0	0	0	0	1	0	0	0	0	0	0	0	0	0	0	0	0
23467407	2013	MA-10	M	cancerous	mouse	Leydig CL	unspecified	2D	0	0	1	0	0	0	0	0	0	0	0	0	0	1	0	0	0	0	0	0	0	0	0	0	0	0	1	0	1	0
23471219	2013	MA-10	M	cancerous	mouse	Leydig CL	unspecified	2D	1	0	1	0	0	1	0	0	0	0	0	0	0	0	0	0	0	0	0	0	0	0	0	0	0	0	0	0	0	0
23589295	2013	MA-10	M	cancerous	mouse	Leydig CL	unspecified	2D	0	0	0	0	0	0	0	0	0	0	0	0	0	0	0	0	0	0	0	0	0	0	0	0	0	0	0	0	0	0
23725591	2013	MA-10	M	cancerous	mouse	Leydig CL	unspecified	2D	0	0	0	0	0	0	0	0	0	0	0	0	0	1	0	0	0	0	0	0	0	0	0	0	0	0	0	0	0	0
2394770	1990	MA-10	M	cancerous	mouse	Leydig CL	unspecified	2D	0	0	0	0	0	0	0	0	0	0	0	0	0	0	0	0	0	0	0	0	0	0	0	0	0	0	0	0	0	0
23948258	2013	MA-10	M	cancerous	mouse	Leydig CL	unspecified	2D	0	0	0	0	1	1	0	0	0	0	0	0	0	0	0	0	0	0	0	0	0	0	0	0	0	0	1	0	0	0
23969005	2013	MA-10	M	cancerous	mouse	Leydig CL	unspecified	2D	0	1	1	1	1	0	0	0	0	0	0	0	0	1	0	0	0	0	0	0	0	0	0	0	0	0	1	0	1	0
24014645	2013	MA-10	M	cancerous	mouse	Leydig CL	unspecified	2D	0	0	0	0	0	0	0	0	0	0	0	0	0	0	0	0	0	1	0	0	0	0	0	0	0	0	0	0	0	0
24265455	2014	MA-10	M	cancerous	mouse	Leydig CL	unspecified	2D	0	0	0	0	0	0	0	0	0	0	0	0	0	1	0	0	0	0	0	0	0	0	0	0	0	0	1	0	0	0
24328340	2014	MA-10	M	cancerous	mouse	Leydig CL	unspecified	2D	1	0	1	0	0	1	0	0	0	0	0	0	0	1	0	0	0	0	0	0	0	0	0	0	0	0	1	0	0	0
2437113	1987	MA-10	M	cancerous	mouse	Leydig CL	unspecified	2D	1	0	1	0	1	0	0	0	0	0	0	0	0	0	0	0	0	0	0	0	0	0	0	0	0	0	0	0	0	0
2439507	1987	MA-10	M	cancerous	mouse	Leydig CL	unspecified	2D	1	0	0	0	1	0	0	0	0	0	0	0	0	1	0	0	0	0	0	0	0	0	0	0	0	0	0	0	0	0
24416028	2013	MA-10	M	cancerous	mouse	Leydig CL	unspecified	2D	1	1	0	0	0	0	0	0	0	0	0	0	0	0	0	0	0	1	0	0	0	0	0	0	0	0	0	0	0	0
2454919	1988	MA-10	M	cancerous	mouse	Leydig CL	unspecified	2D	1	0	0	0	1	0	0	0	0	0	0	0	0	0	0	0	0	0	0	0	0	0	0	0	0	0	0	0	0	0
2465136	1989	MA-10	M	cancerous	mouse	Leydig CL	unspecified	2D	1	0	1	0	0	1	0	0	0	0	1	0	0	1	0	0	0	0	0	0	0	0	0	0	0	0	0	0	0	0
24691732	2014	MA-10	M	cancerous	mouse	Leydig CL	unspecified	2D	0	0	0	0	0	0	0	0	0	0	0	0	0	0	0	0	0	1	0	0	0	0	0	0	0	0	0	0	0	0
2481812	1989	MA-10	M	cancerous	mouse	Leydig CL	unspecified	2D	1	1	0	0	0	0	0	0	0	0	0	0	0	1	0	0	0	1	0	0	0	0	0	0	0	0	0	0	0	0
24945345	2014	MA-10	M	cancerous	mouse	Leydig CL	unspecified	2D	0	0	0	0	0	0	0	0	0	0	0	0	0	0	0	0	0	0	0	0	0	0	0	0	0	0	1	0	1	0
25086053	2014	MA-10	M	cancerous	mouse	Leydig CL	unspecified	2D	0	0	1	0	0	0	0	0	0	0	0	0	0	0	0	0	0	0	0	0	0	0	0	0	0	0	1	0	1	0
25210128	2014	MA-10	M	cancerous	mouse	Leydig CL	unspecified	2D	1	0	0	0	0	0	0	0	0	0	0	0	0	0	0	0	0	0	0	0	0	0	0	0	0	0	0	1	1	0
25253872	2014	MA-10	M	cancerous	mouse	Leydig CL	unspecified	2D	1	1	0	0	0	0	0	0	0	0	0	0	0	1	0	0	0	0	0	0	0	0	0	0	0	0	1	0	0	0
25338202	2015	MA-10	M	cancerous	mouse	Leydig CL	unspecified	2D	0	0	0	0	0	1	0	0	0	0	0	0	0	1	0	0	0	1	0	0	0	0	0	0	0	0	1	0	0	0
2536888	1989	MA-10	M	cancerous	mouse	Leydig CL	unspecified	2D	1	0	0	0	0	0	0	0	0	0	0	0	0	0	0	0	0	0	0	0	0	0	0	0	0	0	0	0	0	0
25375035	2015	MA-10	M	cancerous	mouse	Leydig CL	unspecified	2D	1	0	0	1	0	0	0	0	0	0	0	0	0	1	0	0	0	0	0	0	0	0	0	0	0	0	0	0	1	0
2541723	1989	MA-10	M	cancerous	mouse	Leydig CL	unspecified	2D	1	0	1	1	0	1	0	0	0	0	1	0	1	1	0	0	0	0	0	0	0	0	0	0	0	0	0	0	0	0
2549837	1989	MA-10	M	cancerous	mouse	Leydig CL	unspecified	2D	1	0	0	0	1	0	0	0	0	0	0	0	0	0	0	0	0	0	0	0	0	0	0	0	0	0	0	0	0	0
25504870	2015	MA-10	M	cancerous	mouse	Leydig CL	unspecified	2D	0	0	0	0	0	1	0	0	0	0	1	1	0	0	0	0	0	0	0	0	0	0	0	0	0	0	1	0	1	0
25535830	2015	MA-10	M	cancerous	mouse	Leydig CL	unspecified	2D	0	0	1	0	0	0	0	0	0	0	0	0	0	1	0	0	0	0	0	0	0	0	0	0	0	0	0	1	0	0
2554289	1989	MA-10	M	cancerous	mouse	Leydig CL	unspecified	2D	1	1	1	0	1	1	1	0	0	0	0	0	0	1	0	0	0	1	0	0	0	1	0	0	0	0	0	0	0	0
2558432	1989	MA-10	M	cancerous	mouse	Leydig CL	unspecified	2D	1	0	0	0	0	0	0	0	0	0	0	0	0	1	0	0	0	0	0	0	0	0	0	0	0	0	0	0	0	0
25657047	2015	MA-10	M	cancerous	mouse	Leydig CL	unspecified	2D	0	1	1	0	0	0	0	0	0	0	0	0	0	0	0	0	0	0	0	0	0	0	0	0	0	0	1	0	0	0
25662274	2015	MA-10	M	cancerous	mouse	Leydig CL	unspecified	2D	0	0	1	0	0	0	0	0	0	0	0	0	0	0	0	0	0	0	0	0	0	0	0	0	0	0	1	0	1	0
25860031	2015	MA-10	M	cancerous	mouse	Leydig CL	unspecified	2D	0	0	0	0	1	0	0	0	0	0	0	0	0	0	0	0	0	0	0	0	0	0	0	0	0	0	1	0	1	0
26019261	2015	MA-10	M	cancerous	mouse	Leydig CL	unspecified	2D	0	0	0	0	0	0	0	0	0	0	1	0	0	0	0	0	0	0	0	0	0	0	0	0	0	0	1	0	0	0
26122485	2016	MA-10	M	cancerous	mouse	Leydig CL	unspecified	2D	1	0	0	0	0	0	0	0	0	0	0	0	0	0	0	0	0	1	0	0	0	0	0	0	0	0	1	0	0	0
2612739	1989	MA-10	M	cancerous	mouse	Leydig CL	unspecified	2D	0	0	0	0	0	0	0	0	0	0	0	0	0	1	0	0	0	0	0	0	0	0	0	0	0	0	0	0	0	0
26183893	2015	MA-10	M	cancerous	mouse	Leydig CL	unspecified	2D	0	0	0	0	0	0	0	0	0	0	0	0	0	1	0	0	0	0	0	0	0	0	0	0	0	0	1	0	0	0
26643407	2016	MA-10	M	cancerous	mouse	Leydig CL	unspecified	2D	0	0	0	0	0	0	0	0	0	0	0	0	0	0	0	0	0	1	0	0	0	0	0	0	0	0	0	0	0	0
26647388	2016	MA-10	M	cancerous	mouse	Leydig CL	unspecified	2D	0	0	0	0	1	0	0	0	0	0	1	0	0	0	0	0	0	0	0	0	0	0	0	0	0	0	1	0	0	0
26741196	2016	MA-10	M	cancerous	mouse	Leydig CL	unspecified	2D	0	0	0	0	0	0	0	0	0	0	0	0	0	1	0	0	0	0	0	0	0	0	0	0	0	0	0	1	1	0
26748576	2016	MA-10	M	cancerous	mouse	Leydig CL	unspecified	2D	0	0	0	0	0	0	0	0	0	0	0	0	0	0	0	0	0	0	0	1	0	0	0	0	1	0	0	0	0	0
26783879	2016	MA-10	M	cancerous	mouse	Leydig CL	unspecified	2D	0	0	0	0	1	0	0	0	0	0	0	0	0	1	0	0	0	0	0	0	0	0	0	0	0	0	0	0	0	0
26787839	2016	MA-10	M	cancerous	mouse	Leydig CL	unspecified	2D	0	0	0	0	0	1	0	0	0	0	1	0	0	1	0	0	0	0	0	0	0	0	0	0	0	0	0	0	1	0
26794138	2016	MA-10	M	cancerous	mouse	Leydig CL	unspecified	2D	0	0	1	0	0	0	0	0	0	0	0	0	0	1	0	0	0	0	0	0	0	0	0	0	0	0	0	0	0	0
26878066	2016	MA-10	M	cancerous	mouse	Leydig CL	unspecified	2D	1	0	0	0	0	0	0	0	0	0	0	0	0	1	0	0	0	0	0	0	0	0	0	0	0	0	0	0	0	0
26901662	2016	MA-10	M	cancerous	mouse	Leydig CL	unspecified	2D	0	0	0	0	0	0	0	0	0	0	0	0	0	0	0	0	0	0	0	0	0	0	0	0	0	0	0	0	1	0
26995740	2016	MA-10	M	cancerous	mouse	Leydig CL	unspecified	2D	0	0	0	0	0	1	1	0	0	0	1	1	0	1	0	0	0	1	0	0	0	0	0	0	0	0	1	0	0	0
2707164	1989	MA-10	M	cancerous	mouse	Leydig CL	unspecified	2D	0	0	0	0	0	0	0	0	0	0	0	0	0	0	0	0	0	0	0	0	0	0	0	0	0	0	0	0	1	0
27091298	2016	MA-10	M	cancerous	mouse	Leydig CL	unspecified	2D	0	0	1	0	0	0	0	0	0	0	0	0	0	0	0	0	0	0	0	0	0	0	0	0	0	0	1	0	0	0
27181934	2016	MA-10	M	cancerous	mouse	Leydig CL	unspecified	2D	0	0	0	0	0	0	0	0	0	0	0	0	0	1	0	0	0	0	0	0	0	0	0	0	0	0	1	0	1	0
27345241	2017	MA-10	M	cancerous	mouse	Leydig CL	unspecified	2D	0	0	0	0	0	0	0	0	0	0	0	0	0	0	0	0	0	0	0	0	0	0	0	0	0	0	1	0	0	0
27601673	2016	MA-10	M	cancerous	mouse	Leydig CL	unspecified	2D	0	0	0	0	0	0	0	0	0	0	0	0	0	1	0	0	0	0	0	0	0	0	0	0	0	0	0	0	1	0
27673553	2016	MA-10	M	cancerous	mouse	Leydig CL	unspecified	2D	1	0	1	0	0	0	0	0	0	0	0	0	0	1	0	0	0	0	0	0	0	0	0	0	0	0	0	0	0	0
27815506	2016	MA-10	M	cancerous	mouse	Leydig CL	unspecified	2D	0	0	1	1	0	0	0	0	0	0	0	0	0	0	0	0	0	0	0	0	0	0	0	0	0	0	0	0	1	0
2785108	1989	MA-10	M	cancerous	mouse	Leydig CL	unspecified	2D	1	1	0	0	0	0	0	0	0	0	0	0	0	0	0	0	0	0	0	0	0	0	0	0	0	0	0	0	0	0
2820962	1987	MA-10	M	cancerous	mouse	Leydig CL	unspecified	2D	0	0	0	0	0	0	0	0	0	0	0	0	0	1	0	0	0	0	0	0	0	0	0	0	0	0	0	0	1	0
2829853	1988	MA-10	M	cancerous	mouse	Leydig CL	unspecified	2D	1	0	0	0	0	0	0	0	0	0	0	0	0	1	0	0	0	0	0	0	0	0	0	0	0	0	0	0	1	0
2834186	1988	MA-10	M	cancerous	mouse	Leydig CL	unspecified	2D	1	0	0	0	0	0	0	0	0	0	0	0	0	0	0	0	0	0	0	0	0	0	0	0	0	0	0	0	0	0
28455626	2018	MA-10	M	cancerous	mouse	Leydig CL	unspecified	2D	0	0	0	0	0	1	0	0	0	0	0	0	0	1	0	0	0	1	0	0	0	0	0	0	0	0	1	0	1	0
2852964	1988	MA-10	M	cancerous	mouse	Leydig CL	unspecified	2D	1	0	0	1	0	1	0	0	0	0	0	0	0	1	0	0	0	0	0	0	0	0	0	0	0	0	0	0	1	0
2855024	1988	MA-10	M	cancerous	mouse	Leydig CL	unspecified	2D	1	0	1	1	0	1	0	0	0	0	0	0	1	1	0	0	0	0	0	0	0	0	0	0	0	0	0	0	0	0
28668616	2017	MA-10	M	cancerous	mouse	Leydig CL	unspecified	2D	0	0	0	0	0	1	0	0	0	0	0	0	0	1	0	0	0	1	0	0	0	0	0	0	0	0	1	0	1	0
28697429	2017	MA-10	M	cancerous	mouse	Leydig CL	unspecified	2D	0	0	0	0	0	1	0	1	0	0	0	0	0	0	0	0	0	0	0	0	0	0	0	0	0	0	0	0	0	0
28962244	2014	MA-10	M	cancerous	mouse	Leydig CL	unspecified	2D	0	1	1	0	0	1	1	1	0	1	1	0	0	0	0	0	0	1	0	0	0	0	0	0	0	0	1	0	1	0
29118738	2017	MA-10	M	cancerous	mouse	Leydig CL	unspecified	2D	0	0	1	0	0	1	0	0	0	0	0	0	0	0	0	0	0	0	0	0	0	0	0	0	0	0	1	0	1	1
29300865	2018	MA-10	M	cancerous	mouse	Leydig CL	unspecified	2D	0	0	1	0	0	0	0	0	0	0	0	0	0	1	0	0	0	0	0	0	0	0	0	0	0	0	1	1	1	0
3005301	1986	MA-10	M	cancerous	mouse	Leydig CL	unspecified	2D	0	0	0	0	0	0	0	0	0	0	0	0	0	0	0	0	0	0	0	0	0	0	0	0	0	0	0	0	0	0
30149370	2018	MA-10	M	cancerous	mouse	Leydig CL	unspecified	2D	0	0	0	0	0	1	0	0	0	0	0	0	0	0	0	0	0	0	0	0	0	0	0	0	0	0	1	1	1	0
3032615	1987	MA-10	M	cancerous	mouse	Leydig CL	unspecified	2D	0	0	0	0	0	0	0	0	0	0	0	0	0	0	0	0	0	0	0	0	0	0	0	0	0	0	0	0	1	0
30648648	2019	MA-10	M	cancerous	mouse	Leydig CL	unspecified	2D	0	0	0	0	0	0	0	0	0	0	0	0	0	1	0	0	0	0	0	0	0	0	0	0	0	0	1	0	1	0
31126612	2019	MA-10	M	cancerous	mouse	Leydig CL	unspecified	2D	0	0	0	0	0	0	0	0	0	0	1	0	0	1	0	0	0	0	0	0	0	0	0	0	0	0	0	0	1	1
31195090	2019	MA-10	M	cancerous	mouse	Leydig CL	unspecified	2D	0	0	0	0	0	0	0	0	0	0	0	0	0	1	0	0	0	1	0	0	0	0	0	0	0	0	0	0	0	0
31405452	2019	MA-10	M	cancerous	mouse	Leydig CL	unspecified	2D	1	1	0	0	0	0	1	0	0	0	1	0	0	0	0	0	0	1	0	0	0	0	0	0	0	0	0	0	0	0
31723721	2019	MA-10	M	cancerous	mouse	Leydig CL	unspecified	2D	1	0	0	0	0	0	0	0	0	0	0	0	0	0	0	0	0	0	0	0	0	0	0	0	0	0	0	0	0	0
31759407	2019	MA-10	M	cancerous	mouse	Leydig CL	unspecified	2D	0	0	0	0	0	0	0	0	0	0	0	0	0	0	0	0	0	0	1	0	0	0	0	0	0	0	0	0	0	0
31857654	2019	MA-10	M	cancerous	mouse	Leydig CL	unspecified	2D	0	0	0	0	0	0	0	0	0	0	0	0	0	0	0	0	0	1	0	0	0	0	0	0	0	0	0	0	0	0
31875919	2020	MA-10	M	cancerous	mouse	Leydig CL	unspecified	2D	0	0	0	0	0	0	0	0	0	0	0	0	0	0	0	0	0	1	0	0	0	0	0	0	0	0	0	0	1	0
32180008	2020	MA-10	M	cancerous	mouse	Leydig CL	unspecified	2D	0	0	0	0	0	0	0	0	0	0	0	0	0	0	0	0	0	0	1	0	0	0	0	0	0	0	1	1	0	0
33112765	2020	MA-10	M	cancerous	mouse	Leydig CL	unspecified	2D	1	0	0	0	0	0	0	0	0	0	0	0	0	1	0	0	0	0	0	0	0	0	0	0	0	0	1	0	0	0
33383772	2020	MA-10	M	cancerous	mouse	Leydig CL	unspecified	2D	0	0	0	0	0	0	0	0	0	0	0	0	0	0	0	0	0	0	0	0	0	0	0	0	0	0	0	1	1	0
33670702	2021	MA-10	M	cancerous	mouse	Leydig CL	unspecified	2D	0	0	1	1	0	1	0	0	0	0	0	0	0	1	0	0	0	0	0	0	0	0	0	0	0	0	1	1	1	1
33806352	2021	MA-10	M	cancerous	mouse	Leydig CL	unspecified	2D	0	0	0	0	0	0	0	0	0	0	0	0	0	0	0	0	0	0	0	0	0	0	0	0	0	0	0	0	1	0
33846725	2021	MA-10	M	cancerous	mouse	Leydig CL	unspecified	2D	0	0	0	0	0	0	0	0	0	0	0	0	0	0	0	0	0	0	0	0	0	0	0	0	0	0	0	1	1	0
34131222	2021	MA-10	M	cancerous	mouse	Leydig CL	unspecified	2D	0	0	1	0	0	1	0	0	0	0	0	0	0	0	0	0	0	0	0	0	0	0	0	0	0	0	0	0	0	1
34225363	2021	MA-10	M	cancerous	mouse	Leydig CL	unspecified	2D	0	0	0	0	0	1	0	0	0	0	1	0	0	0	0	0	0	0	0	0	0	0	0	0	0	0	0	0	0	0
34627990	2021	MA-10	M	cancerous	mouse	Leydig CL	unspecified	2D	0	1	0	0	0	0	0	0	0	0	0	0	0	1	0	0	0	0	0	0	0	0	0	0	0	0	1	0	1	0
34929619	2022	MA-10	M	cancerous	mouse	Leydig CL	unspecified	2D	0	0	1	0	0	0	0	0	0	0	0	0	0	1	0	0	0	0	0	0	0	0	0	0	0	0	1	0	0	0
34999258	2022	MA-10	M	cancerous	mouse	Leydig CL	unspecified	2D	0	0	0	0	0	0	0	0	0	0	0	0	0	1	0	0	0	0	0	0	0	0	0	0	0	0	1	0	1	0
35704520	2022	MA-10	M	cancerous	mouse	Leydig CL	unspecified	2D	0	0	0	0	0	0	0	0	0	0	0	0	0	0	0	0	0	0	0	0	0	0	0	0	0	0	1	0	1	0
35900012	2022	MA-10	M	cancerous	mouse	Leydig CL	unspecified	2D	1	1	0	0	0	0	0	0	0	0	0	0	0	0	0	0	0	0	0	0	0	0	0	0	0	0	0	0	1	0
3803314	1987	MA-10	M	cancerous	mouse	Leydig CL	unspecified	2D	1	1	0	0	0	0	0	0	0	0	0	0	0	0	0	0	0	0	0	0	0	0	0	0	0	0	0	0	0	0
3862577	1985	MA-10	M	cancerous	mouse	Leydig CL	unspecified	2D	0	0	0	0	0	0	0	0	0	0	1	0	1	1	0	0	0	0	0	0	0	0	0	0	0	0	0	0	0	0
6256344	1981	MA-10	M	cancerous	mouse	Leydig CL	unspecified	2D	1	0	1	0	0	0	0	0	0	0	0	0	0	1	0	0	0	0	0	0	0	0	0	0	1	0	0	0	0	0
6273862	1981	MA-10	M	cancerous	mouse	Leydig CL	unspecified	2D	1	0	1	0	0	0	0	0	0	0	0	0	0	1	0	0	0	0	0	0	0	0	0	0	0	0	0	0	0	0
6300136	1983	MA-10	M	cancerous	mouse	Leydig CL	unspecified	2D	1	0	0	0	0	0	0	0	0	0	0	0	0	0	0	0	0	0	0	0	0	0	0	0	0	0	0	0	0	0
6315342	1983	MA-10	M	cancerous	mouse	Leydig CL	unspecified	2D	0	0	0	0	0	0	0	0	0	0	0	0	0	0	0	0	0	0	0	0	0	0	0	0	0	0	0	0	0	0
6626568	1983	MA-10	M	cancerous	mouse	Leydig CL	unspecified	2D	1	0	0	0	0	0	0	0	0	0	0	0	0	1	0	0	0	0	0	0	0	0	0	0	0	0	0	0	1	0
7142204	1982	MA-10	M	cancerous	mouse	Leydig CL	unspecified	2D	1	0	0	0	0	0	0	0	0	0	0	0	0	0	0	0	0	0	0	0	0	0	0	0	0	0	0	0	1	0
7492691	1995	MA-10	M	cancerous	mouse	Leydig CL	unspecified	2D	1	0	0	0	0	0	0	0	0	0	0	0	0	0	0	0	0	0	0	0	0	0	0	0	0	0	0	0	0	0
7530288	1994	MA-10	M	cancerous	mouse	Leydig CL	unspecified	2D	0	0	0	0	0	0	0	0	0	0	0	0	0	0	0	0	0	0	0	0	0	0	0	0	0	0	0	0	0	0
7531278	1994	MA-10	M	cancerous	mouse	Leydig CL	unspecified	2D	0	0	0	0	0	0	0	0	0	0	0	0	0	1	0	0	0	0	0	0	0	0	0	0	0	0	0	0	0	0
7588235	1995	MA-10	M	cancerous	mouse	Leydig CL	unspecified	2D	1	0	0	0	0	0	0	0	0	0	0	0	0	1	0	0	0	0	0	0	0	0	0	0	0	0	0	0	0	0
7588255	1995	MA-10	M	cancerous	mouse	Leydig CL	unspecified	2D	0	0	0	0	0	0	0	0	0	0	0	0	0	1	0	0	0	0	0	0	0	0	0	0	0	0	1	0	1	0
7588386	1995	MA-10	M	cancerous	mouse	Leydig CL	unspecified	2D	0	1	0	0	0	0	0	0	0	0	0	0	0	1	0	0	0	0	0	0	0	0	0	0	0	0	1	0	1	0
7622516	1995	MA-10	M	cancerous	mouse	Leydig CL	unspecified	2D	0	0	0	0	0	0	0	0	0	0	0	0	0	0	0	0	0	0	0	0	0	0	0	0	0	0	0	0	1	1
7678794	1993	MA-10	M	cancerous	mouse	Leydig CL	unspecified	2D	0	0	1	0	1	1	0	0	0	0	0	0	0	0	0	0	0	0	0	0	0	0	0	0	0	0	0	0	0	0
7682521	1993	MA-10	M	cancerous	mouse	Leydig CL	unspecified	2D	1	0	0	0	0	0	0	0	0	0	0	0	0	0	0	0	0	0	0	0	0	0	0	0	0	0	0	0	0	0
7683647	1993	MA-10	M	cancerous	mouse	Leydig CL	unspecified	2D	1	0	0	0	0	0	0	0	0	0	0	0	0	1	0	0	0	0	0	0	0	0	0	0	0	0	0	0	0	0
7684341	1993	MA-10	M	cancerous	mouse	Leydig CL	unspecified	2D	1	0	0	0	0	0	0	0	0	0	0	0	0	1	0	0	0	0	0	0	0	0	0	0	0	0	0	0	0	0
7702752	1994	MA-10	M	cancerous	mouse	Leydig CL	unspecified	2D	0	0	0	0	0	0	1	0	0	0	0	0	0	0	0	0	0	0	0	0	0	0	0	0	0	0	0	0	0	0
7857877	1995	MA-10	M	cancerous	mouse	Leydig CL	unspecified	2D	1	0	1	1	0	0	0	0	0	0	1	0	1	1	0	0	0	0	0	0	0	0	0	0	0	0	0	0	1	0
7925120	1994	MA-10	M	cancerous	mouse	Leydig CL	unspecified	2D	1	0	0	0	0	0	0	0	0	0	0	0	1	0	0	0	0	0	0	0	0	0	0	0	0	0	0	0	1	0
8033814	1994	MA-10	M	cancerous	mouse	Leydig CL	unspecified	2D	0	0	1	0	0	0	0	0	0	0	0	0	0	0	0	0	0	0	0	0	0	0	0	0	0	0	0	0	0	0
8049148	1994	MA-10	M	cancerous	mouse	Leydig CL	unspecified	2D	1	0	1	0	1	0	0	0	0	0	0	0	0	1	0	0	0	0	0	0	0	0	0	0	0	0	0	0	0	0
8206328	1994	MA-10	M	cancerous	mouse	Leydig CL	unspecified	2D	1	0	0	0	0	0	0	0	0	0	0	0	0	0	0	0	0	0	0	0	0	0	0	0	0	0	0	0	0	0
8243310	1993	MA-10	M	cancerous	mouse	Leydig CL	unspecified	2D	0	0	1	1	0	0	0	0	0	0	1	0	1	1	0	0	0	0	0	0	0	0	0	0	0	0	0	0	1	0
8307955	1994	MA-10	M	cancerous	mouse	Leydig CL	unspecified	2D	1	0	0	0	0	0	0	0	0	0	0	0	0	0	0	0	0	0	0	0	0	0	0	0	0	0	0	0	0	0
8373517	1993	MA-10	M	cancerous	mouse	Leydig CL	unspecified	2D	1	0	0	0	0	0	0	0	0	0	0	0	0	1	0	0	0	0	0	0	0	0	0	0	0	0	0	0	0	0
8375394	1993	MA-10	M	cancerous	mouse	Leydig CL	unspecified	2D	0	0	1	0	0	0	0	0	0	0	0	0	1	0	0	0	0	0	0	0	0	0	0	0	0	0	0	0	1	0
8382603	1993	MA-10	M	cancerous	mouse	Leydig CL	unspecified	2D	1	1	1	0	0	0	0	0	0	0	0	0	0	1	0	0	0	0	0	0	0	0	0	0	0	0	0	0	1	0
8390677	1993	MA-10	M	cancerous	mouse	Leydig CL	unspecified	2D	1	0	0	1	0	0	0	0	0	0	0	0	0	1	0	0	0	0	0	0	0	0	0	0	0	0	0	0	1	0
8404636	1993	MA-10	M	cancerous	mouse	Leydig CL	unspecified	2D	0	0	1	1	0	1	0	0	0	0	1	1	0	1	0	0	0	0	0	0	0	0	0	0	0	0	0	0	0	0
8425480	1993	MA-10	M	cancerous	mouse	Leydig CL	unspecified	2D	0	0	0	0	0	0	0	0	0	0	0	0	0	1	0	0	0	0	0	0	0	0	0	0	0	0	0	0	0	0
8440169	1993	MA-10	M	cancerous	mouse	Leydig CL	unspecified	2D	1	0	0	0	0	0	0	0	0	0	0	0	0	0	0	0	0	0	0	0	0	0	0	0	0	0	0	0	0	0
8472871	1993	MA-10	M	cancerous	mouse	Leydig CL	unspecified	2D	0	0	0	0	0	0	0	0	0	0	0	0	0	1	0	0	0	0	0	0	0	0	0	0	0	0	0	0	0	0
8477667	1993	MA-10	M	cancerous	mouse	Leydig CL	unspecified	2D	1	0	1	0	0	0	0	0	0	0	0	0	0	0	0	0	0	0	0	0	0	0	0	0	0	0	0	0	0	0
8514618	1993	MA-10	M	cancerous	mouse	Leydig CL	unspecified	2D	0	1	0	0	0	0	0	0	0	0	0	0	0	1	0	0	0	0	0	0	0	0	0	0	0	0	0	0	0	0
8544843	1995	MA-10	M	cancerous	mouse	Leydig CL	unspecified	2D	0	0	0	0	0	0	0	0	0	0	0	0	0	0	0	0	0	0	0	0	0	0	0	0	0	0	1	0	1	0
8584034	1995	MA-10	M	cancerous	mouse	Leydig CL	unspecified	2D	0	0	0	0	0	1	0	0	0	0	0	0	0	0	0	0	0	0	0	0	0	0	0	0	0	0	0	0	0	0
8589548	1995	MA-10	M	cancerous	mouse	Leydig CL	unspecified	2D	1	0	0	0	0	0	0	0	0	0	0	0	0	1	0	0	0	0	0	0	0	0	0	0	0	0	0	0	0	0
8614408	1995	MA-10	M	cancerous	mouse	Leydig CL	unspecified	2D	0	0	0	0	0	0	0	0	0	0	0	0	0	1	0	0	0	0	0	0	0	0	0	0	0	0	0	0	0	0
8663227	1996	MA-10	M	cancerous	mouse	Leydig CL	unspecified	2D	0	0	1	0	0	0	0	0	0	0	0	0	0	0	0	0	0	0	0	0	0	0	0	0	0	0	0	0	0	0
8674852	1995	MA-10	M	cancerous	mouse	Leydig CL	unspecified	2D	1	1	0	0	0	0	0	0	0	0	0	0	0	1	0	0	0	0	0	0	0	0	0	0	0	0	0	0	0	0
8708557	1996	MA-10	M	cancerous	mouse	Leydig CL	unspecified	2D	0	0	0	0	0	0	1	0	0	0	0	0	0	1	0	1	0	0	0	0	0	0	0	0	0	0	0	0	0	0
8782087	1996	MA-10	M	cancerous	mouse	Leydig CL	unspecified	2D	0	0	0	0	0	0	0	0	0	0	0	0	0	0	0	0	0	0	0	0	0	0	0	0	0	0	0	0	0	0
8825555	1996	MA-10	M	cancerous	mouse	Leydig CL	unspecified	2D	0	0	0	0	0	0	1	0	0	0	0	0	0	0	0	0	0	0	0	0	0	0	0	0	0	0	0	0	0	0
8908522	1996	MA-10	M	cancerous	mouse	Leydig CL	unspecified	2D	1	0	0	0	0	0	0	0	0	0	0	0	0	1	0	0	0	0	0	0	0	0	0	0	0	0	0	0	0	0
8940378	1996	MA-10	M	cancerous	mouse	Leydig CL	unspecified	2D	1	0	0	0	0	0	0	0	0	0	0	0	0	1	0	0	0	0	0	0	0	0	0	0	0	0	0	0	0	0
8940407	1996	MA-10	M	cancerous	mouse	Leydig CL	unspecified	2D	1	0	0	0	0	0	0	0	0	0	0	0	0	0	0	0	0	0	0	0	0	0	0	0	0	0	0	0	1	0
8940409	1996	MA-10	M	cancerous	mouse	Leydig CL	unspecified	2D	0	1	0	0	0	0	0	0	0	0	0	0	0	1	0	0	0	0	0	0	0	0	0	0	0	0	0	0	0	0
8961254	1996	MA-10	M	cancerous	mouse	Leydig CL	unspecified	2D	1	0	0	0	1	0	0	0	0	0	0	0	0	1	0	0	0	0	0	0	0	0	0	0	0	0	1	0	1	0
8969904	1996	MA-10	M	cancerous	mouse	Leydig CL	unspecified	2D	0	0	0	0	0	1	0	0	0	0	0	0	0	1	0	0	0	0	0	0	0	0	0	0	0	0	1	0	1	0
8981232	1996	MA-10	M	cancerous	mouse	Leydig CL	unspecified	2D	1	0	0	0	0	0	0	0	0	0	0	0	0	0	0	0	0	0	0	0	0	0	0	0	0	0	0	0	0	0
8994191	1997	MA-10	M	cancerous	mouse	Leydig CL	unspecified	2D	0	0	0	0	0	0	1	0	0	0	0	0	0	0	0	0	0	0	0	1	0	0	0	0	0	0	0	0	0	0
9013761	1997	MA-10	M	cancerous	mouse	Leydig CL	unspecified	2D	0	0	0	0	0	1	0	0	0	0	0	0	0	0	0	0	0	0	0	0	0	0	0	0	0	0	1	0	1	0
9029714	1997	MA-10	M	cancerous	mouse	Leydig CL	unspecified	2D	0	0	0	0	0	1	1	0	0	0	0	0	0	0	0	0	0	0	0	0	0	0	0	0	0	0	0	0	0	0
9065457	1997	MA-10	M	cancerous	mouse	Leydig CL	unspecified	2D	0	0	0	0	0	1	0	0	0	0	0	0	0	1	0	0	0	0	0	0	0	0	0	0	0	0	1	0	1	0
9075724	1997	MA-10	M	cancerous	mouse	Leydig CL	unspecified	2D	0	1	0	0	0	0	0	0	0	0	0	0	0	0	0	0	0	0	0	0	0	0	0	0	0	0	0	0	0	0
9165016	1997	MA-10	M	cancerous	mouse	Leydig CL	unspecified	2D	0	0	1	0	0	1	0	0	0	0	0	0	0	1	0	0	0	0	0	0	0	0	0	0	0	0	1	0	0	0
9178744	1997	MA-10	M	cancerous	mouse	Leydig CL	unspecified	2D	0	0	1	0	0	0	0	0	0	0	0	0	0	0	0	0	0	0	0	0	0	0	0	0	0	0	0	0	0	0
9202180	1997	MA-10	M	cancerous	mouse	Leydig CL	unspecified	2D	0	0	0	0	0	0	0	0	0	0	0	0	0	0	0	0	0	0	0	0	0	0	0	0	0	0	0	0	0	0
9202209	1997	MA-10	M	cancerous	mouse	Leydig CL	unspecified	2D	0	1	0	0	0	1	0	0	0	0	0	0	0	1	0	0	0	0	0	0	0	0	0	0	0	0	1	0	1	0
9260888	1997	MA-10	M	cancerous	mouse	Leydig CL	unspecified	2D	0	0	1	0	0	0	0	0	0	0	0	0	0	1	0	0	0	0	0	0	0	0	0	0	0	0	0	0	1	0
9282989	1997	MA-10	M	cancerous	mouse	Leydig CL	unspecified	2D	0	0	1	0	0	1	0	0	0	0	0	0	0	1	0	0	0	0	0	0	0	0	0	0	0	0	1	0	1	0
9314578	1997	MA-10	M	cancerous	mouse	Leydig CL	unspecified	2D	1	0	1	0	1	1	0	0	0	0	0	0	0	1	0	0	0	0	0	0	0	0	0	0	0	0	0	0	0	0
9348220	1997	MA-10	M	cancerous	mouse	Leydig CL	unspecified	2D	1	0	0	0	0	0	0	0	0	0	0	0	0	1	0	0	0	0	0	0	0	0	0	0	0	0	1	0	0	0
9488670	1998	MA-10	M	cancerous	mouse	Leydig CL	unspecified	2D	0	0	1	0	0	0	0	0	0	0	0	0	0	1	0	1	0	0	0	0	0	0	0	0	0	0	0	0	0	0
9530505	1998	MA-10	M	cancerous	mouse	Leydig CL	unspecified	2D	1	0	0	0	0	0	0	0	0	0	0	0	0	0	0	0	0	0	0	0	0	0	0	0	0	0	0	0	0	0
9605933	1998	MA-10	M	cancerous	mouse	Leydig CL	unspecified	2D	0	0	0	0	0	0	0	0	0	0	0	0	0	0	0	0	0	0	0	0	0	0	0	0	0	0	0	0	0	0
9607816	1998	MA-10	M	cancerous	mouse	Leydig CL	unspecified	2D	0	0	0	1	0	0	0	0	0	0	0	0	0	0	0	0	0	0	0	0	0	0	0	0	0	0	1	0	0	0
9635133	1998	MA-10	M	cancerous	mouse	Leydig CL	unspecified	2D	1	0	0	0	0	1	0	0	0	0	0	0	0	0	0	0	0	0	0	0	0	0	0	0	0	0	0	0	1	0
9724046	1998	MA-10	M	cancerous	mouse	Leydig CL	unspecified	2D	0	0	0	0	0	1	0	0	0	0	0	0	1	0	0	0	0	0	0	0	0	0	0	0	0	0	1	0	1	0
9795352	1998	MA-10	M	cancerous	mouse	Leydig CL	unspecified	2D	1	0	0	0	0	0	0	0	0	0	0	0	0	0	0	0	0	0	0	0	0	0	0	0	0	0	0	0	0	0
9831482	1993	MA-10	M	cancerous	mouse	Leydig CL	unspecified	2D	0	0	0	0	0	0	0	0	0	0	0	0	0	1	0	0	0	0	0	0	0	0	0	0	0	0	0	0	0	0
9888527	1998	MA-10	M	cancerous	mouse	Leydig CL	unspecified	2D	0	0	1	0	0	0	0	0	0	0	0	0	0	0	0	0	0	0	0	0	0	0	0	0	0	0	1	0	0	0
9888549	1998	MA-10	M	cancerous	mouse	Leydig CL	unspecified	2D	0	0	0	0	0	0	0	0	0	0	0	0	0	0	0	0	0	0	0	0	0	0	0	0	0	0	0	0	1	0
36279966	2023	MA-10	M	Cancerous	Mouse	Leydig CL	Unspecified	2D	0	0	0	0	0	0	0	0	0	0	0	0	0	1	0	0	0	0	0	0	0	0	0	0	0	0	1	0	0	0
36361638	2022	MA-10	M	Cancerous	Mouse	Leydig CL	Unspecified	2D	0	0	0	0	0	0	0	0	0	0	0	0	0	0	0	0	0	0	0	0	0	0	0	0	0	0	0	0	0	0
36714831	2022	MA-10	M	Cancerous	Mouse	Leydig CL	Unspecified	2D	0	1	0	0	0	0	0	0	0	0	0	0	0	0	0	0	0	0	0	0	0	0	0	0	0	0	0	0	1	0
37035007	2023	MA-10	M	Cancerous	Mouse	Leydig CL	Unspecified	2D	0	0	0	0	0	0	0	0	0	0	0	0	0	0	0	0	0	0	0	0	0	0	0	0	0	0	1	0	1	0
37434643	2023	MA-10	M	Cancerous	Mouse	Leydig CL	Unspecified	2D	0	0	1	0	0	0	0	0	0	0	0	0	0	0	0	0	0	0	0	0	0	0	0	0	0	0	1	0	0	0
38354290	2024	MA-10	M	Cancerous	Mouse	Leydig CL	Unspecified	2D	0	0	0	0	0	1	0	0	0	0	1	0	0	1	0	0	0	0	0	0	0	0	0	0	0	0	1	0	0	0
39307342	2024	MA-10	M	Cancerous	Mouse	Leydig CL	Unspecified	2D	0	0	0	0	1	1	0	0	0	0	1	0	0	0	0	0	0	0	0	0	0	0	0	0	0	0	1	0	0	0
39447861	2024	MA-10	M	Cancerous	Mouse	Leydig CL	Unspecified	2D	0	0	0	0	0	0	0	0	0	0	0	0	0	1	0	0	0	0	0	0	0	0	0	0	0	0	1	0	0	0
7961770	1994	MA-10	M	normal	mouse	Leydig CL	unspecified	2D	0	0	0	0	0	0	0	0	0	0	0	0	0	0	0	0	0	0	0	0	0	0	0	0	0	0	1	0	1	0
10993823	2000	MA-10	M	cancerous	mouse	Leydig CL	unspecified	2D	0	0	1	0	0	1	0	0	0	0	0	0	0	1	0	0	0	0	0	0	0	0	0	0	0	0	1	0	1	0
11054639	2000	MA-10	M	cancerous	mouse	Leydig CL	unspecified	2D	0	0	0	0	0	1	0	0	0	0	0	0	0	1	0	0	0	0	0	0	0	0	0	0	0	0	1	0	1	0
15555913	2004	MA-10	M	cancerous	mouse	Leydig CL	unspecified	2D	0	0	0	0	0	0	1	0	0	0	0	1	0	1	0	1	0	0	0	0	0	1	0	0	0	0	0	0	0	0
17003287	2006	MA-10	M	cancerous	mouse	Leydig CL	unspecified	2D	0	0	1	0	0	0	0	0	0	0	0	0	0	1	0	0	0	0	0	0	0	0	0	0	0	0	1	0	0	0
28343310	2017	MA-10	M	cancerous	mouse	Leydig CL	unspecified	2D	0	0	0	0	0	1	0	0	0	0	0	0	0	0	0	0	0	0	0	0	0	0	0	0	0	0	1	0	1	0
34967898	2022	MA-10	M	cancerous	mouse	Leydig CL	unspecified	2D	0	0	0	0	0	0	0	0	0	0	0	0	0	0	0	0	0	0	0	0	0	0	0	0	0	0	1	0	0	0
35409357	2022	MA-10	M	cancerous	mouse	Leydig CL	unspecified	2D	0	0	1	0	0	0	0	0	0	0	0	0	0	1	0	0	0	0	0	0	0	0	0	0	0	0	1	0	1	0
35723385	2021	MA-10	M	cancerous	mouse	Leydig CL	unspecified	2D	0	0	0	0	0	0	0	0	0	0	0	0	0	1	0	0	0	0	0	0	0	0	0	0	0	0	1	0	1	1
30321752	2018	MA-10/-	M/M	cancerous/normal	mouse	Leydig CL	unspecified	2D	0	0	0	0	0	0	1	0	0	0	1	0	0	0	0	0	0	1	0	0	0	0	0	0	0	0	1	0	0	0
18768916	2009	MA-10/-	M/M	cancerous/normal	mouse/rat	Leydig CL/primary LCs	unspecified/ALCs	2D/2D	1	1	1	0	0	1	0	0	0	0	0	0	0	1	0	0	0	0	0	0	0	0	0	0	0	0	1	0	1	0
29887570	2018	MA-10/-	M/M	cancerous/normal	mouse	Leydig CL/primary LCs	unspecified/ILCs	2D/2D	0	1	1	0	0	1	0	0	0	0	0	0	0	1	0	0	0	1	0	0	0	0	0	0	0	0	1	0	0	0
29876633	2018	MA-10/-	M/M	cancerous/normal	mouse	Leydig CL/primary LCs	unspecified/SLCs/LCs/ILCs/ALCs	2D/2D	0	0	0	0	0	0	0	1	0	0	0	0	0	0	0	0	0	0	0	0	0	0	0	0	0	0	0	0	0	0
23557686	2013	MA-10/-	M/M	cancerous/normal	mouse/bank vole	Leydig CL/primary LCs	unspecified/unspecified	2D/2D	0	0	0	0	0	0	0	0	0	0	0	0	0	0	0	0	0	0	0	0	0	0	0	0	0	0	0	0	0	0
33864885	2021	MA-10/-	M/M	cancerous/normal	mouse/human	Leydig CL/primary LCs	unspecified/ALCs/FLCs	2D/2D	0	0	0	0	0	1	0	0	0	0	0	0	1	0	0	0	0	0	0	0	0	0	0	0	0	0	1	0	1	0
18434361	2008	MA-10/-	M/M	cancerous/normal	mouse/mouse	Leydig CL/primary LCs	unspecified/ALCs	2D/2D	0	0	0	0	0	1	0	0	0	0	0	0	0	1	0	0	0	0	0	0	0	0	0	0	0	0	1	0	1	0
19857560	2010	MA-10/-	M/M	cancerous/normal	mouse/mouse	Leydig CL/primary LCs	unspecified/ALCs	2D/2D	0	0	0	0	0	1	0	0	0	0	1	0	0	0	0	0	0	0	0	0	0	0	0	0	0	0	1	0	0	0
24603862	2014	MA-10/-	M/M	cancerous/normal	mouse/mouse	Leydig CL/primary LCs	unspecified/ALCs	2D/2D	0	0	0	0	0	0	0	0	0	0	0	0	0	1	0	0	0	1	0	0	0	0	0	0	0	0	0	0	0	0
33478524	2021	MA-10/-	M/M	cancerous/normal	mouse/mouse	Leydig CL/primary LCs	unspecified/ALCs	2D/2D	0	1	0	0	0	1	1	0	0	0	0	0	0	1	0	0	0	1	0	0	0	0	0	0	0	0	1	0	0	0
9349751	1997	MA-10/-	M/M	cancerous/normal	mouse/mouse	Leydig CL/primary LCs	unspecified/ALCs	2D/2D	1	0	0	0	0	0	0	0	0	0	0	0	0	1	0	0	0	0	0	0	0	0	0	0	0	0	0	0	0	0
27423704	2016	MA-10/-	M/M	cancerous/normal	mouse/mouse	Leydig CL/primary LCs	unspecified/FLCs	2D/2D	0	0	0	0	0	0	0	0	0	0	0	0	0	0	0	0	0	0	0	0	0	0	0	0	0	0	0	0	0	0
30689811	2019	MA-10/-	M/M	cancerous/normal	mouse/mouse	Leydig CL/primary LCs	unspecified/ILCs	2D/2D	1	0	1	0	0	0	0	0	0	0	0	0	0	0	0	0	0	0	0	0	0	0	0	0	0	0	0	0	0	0
25786065	2015	MA-10/-	M/M	cancerous/normal	mouse/mouse	Leydig CL/primary LCs	unspecified/SLCs/PLCs	2D/2D	0	0	0	0	0	0	0	0	0	0	0	0	0	1	0	0	0	1	0	0	0	0	0	0	0	0	1	0	0	0
36334625	2022	MA-10/-	M/M	Cancerous/ Normal	Mouse/Mouse	Leydig CL/Primary LCs	Unspecified/Unspecified	2D/2D	0	0	0	0	0	0	0	0	0	0	0	0	0	0	0	0	0	1	0	0	0	0	0	0	0	0	1	0	0	0
22217834	1992	MA-10/-	M/M	cancerous/normal	mouse/mouse	Leydig CL/primary LCs	unspecified/unspecified	2D/2D	0	0	0	0	0	1	1	1	0	0	1	0	0	1	0	0	0	1	0	0	0	0	0	0	0	0	0	0	1	0
33044408	2020	MA-10/-	M/M	cancerous/normal	mouse/mouse	Leydig CL/primary LCs	unspecified/unspecified	2D/2D	0	1	1	0	0	0	0	0	0	0	0	0	0	0	0	0	0	0	0	0	0	0	0	0	0	0	0	0	0	0
33378407	2020	MA-10/-	M/M	cancerous/normal	mouse/mouse	Leydig CL/primary LCs	unspecified/unspecified	2D/2D	0	0	0	0	0	1	1	0	0	0	1	0	0	0	0	0	0	1	0	0	0	0	0	0	0	0	1	0	0	0
33543882	2021	MA-10/-	M/M	cancerous/normal	mouse/mouse	Leydig CL/primary LCs	unspecified/unspecified	2D/2D	0	1	1	0	0	0	0	0	0	0	0	0	0	0	0	0	0	0	0	0	0	0	0	0	0	0	0	0	0	0
33763129	2021	MA-10/-	M/M	cancerous/normal	mouse/mouse	Leydig CL/primary LCs	unspecified/unspecified	2D/2D	0	0	0	0	0	0	1	0	0	0	1	0	0	0	0	0	0	0	0	0	0	0	0	0	0	0	0	0	0	0
7578686	1995	MA-10/-	M/M	cancerous/normal	mouse/mouse	Leydig CL/primary LCs	unspecified/unspecified	2D/2D	1	0	0	0	0	0	0	0	0	0	0	0	0	1	0	0	0	0	0	0	0	0	0	0	0	0	0	0	0	0
7628389	1995	MA-10/-	M/M	cancerous/normal	mouse/mouse	Leydig CL/primary LCs	unspecified/unspecified	2D/2D	0	0	1	0	0	0	1	0	0	0	0	0	0	0	0	0	0	1	0	0	0	0	0	0	0	0	0	0	0	0
36349989	2022	MA-10/-	M/M	Cancerous/ Normal	Mouse/Rat	Leydig CL/Primary LCs	Unspecified/Adult	2D/2D	0	0	0	0	0	0	0	0	0	0	0	0	0	0	0	0	0	1	0	0	0	0	0	0	0	0	0	1	0	0
10965884	2000	MA-10/-	M/M	cancerous/normal	mouse/rat	Leydig CL/primary LCs	unspecified/ALCs	2D/2D	1	0	0	0	0	0	0	0	0	0	0	0	0	0	0	0	0	0	0	0	0	0	0	0	0	0	1	0	1	1
11559018	2001	MA-10/-	M/M	cancerous/normal	mouse/rat	Leydig CL/primary LCs	unspecified/ALCs	2D/2D	1	0	1	0	0	0	0	0	0	0	0	0	0	1	0	0	0	0	0	0	0	0	0	0	0	0	0	0	0	0
15917347	2005	MA-10/-	M/M	cancerous/normal	mouse/rat	Leydig CL/primary LCs	unspecified/ALCs	2D/2D	0	0	0	0	0	0	0	0	0	0	0	0	0	1	0	0	0	0	0	0	0	0	0	0	0	0	0	0	0	0
17715432	2007	MA-10/-	M/M	cancerous/normal	mouse/rat	Leydig CL/primary LCs	unspecified/ALCs	2D/2D	1	0	0	0	0	0	1	0	0	0	0	0	0	1	0	0	0	1	0	0	0	0	0	0	0	0	1	0	0	0
1816003	1991	MA-10/-	M/M	cancerous/normal	mouse/rat	Leydig CL/primary LCs	unspecified/ALCs	2D/2D	0	0	0	0	0	0	0	0	0	0	0	0	0	0	0	0	0	0	0	0	0	0	0	0	0	0	0	0	0	0
23525219	2013	MA-10/-	M/M	cancerous/normal	mouse/rat	Leydig CL/primary LCs	unspecified/ALCs	2D/2D	0	0	0	0	0	0	0	0	0	0	0	0	0	0	0	0	0	0	0	0	0	0	0	0	0	0	0	1	1	0
34363387	2021	MA-10/-	M/M	cancerous/normal	mouse/rat	Leydig CL/primary LCs	unspecified/ALCs	2D/2D	0	0	0	0	0	0	0	0	0	0	0	0	0	1	0	0	0	1	0	0	0	0	0	0	0	0	0	0	0	0
21228212	2011	MA-10/-	M/M	cancerous/normal	mouse/rat	Leydig CL/primary LCs	unspecified/ILCs	2D/2D	0	0	0	0	0	0	0	0	0	0	0	0	0	1	0	0	0	0	0	0	0	0	0	0	0	0	0	0	0	0
31738001	2020	MA-10/-	M/M	cancerous/normal	mouse/rat	Leydig CL/primary LCs	unspecified/ILCs	2D/2D	0	1	0	0	0	0	0	0	0	0	0	0	0	1	0	0	0	0	0	0	0	0	0	0	0	0	0	1	1	1
9421425	1998	MA-10/-	M/M	cancerous/normal	mouse/rat	Leydig CL/primary LCs	unspecified/ILCs	2D/2D	1	0	1	0	0	0	0	0	0	0	0	0	0	0	0	0	0	0	0	0	0	0	0	0	0	0	1	0	0	0
38074457	2023	MA-10/-	M/M	Cancerous/Normal	Mouse/Rat	Leydig CL/Primary LCs	Unspecified/ILCs	2D/2D	1	0	0	0	0	1	0	0	0	0	0	0	0	0	0	0	0	0	0	0	0	0	0	0	0	0	1	0	0	0
12920236	2003	MA-10/-	M/M	cancerous/normal	mouse/rat	Leydig CL/primary LCs	unspecified/PLCs	2D/2D	1	0	1	0	0	0	0	0	0	0	0	0	0	0	0	0	0	0	0	0	0	0	0	0	0	0	0	0	0	0
9640770	1997	MA-10/-	M/M	cancerous	mouse/rat	Leydig CL/primary LCs	unspecified/unspecified	2D/2D	1	0	0	0	0	1	0	0	0	0	0	0	1	0	0	0	0	0	0	0	0	0	0	0	0	0	0	0	1	0
7490567	1995	MA-10/-	M/M	cancerous/normal	mouse/rat	Leydig CL/primary LCs	unspecified/unspecified	2D/2D	0	0	0	0	0	0	0	0	0	0	0	0	0	0	0	0	0	0	0	0	0	0	0	0	0	0	0	0	0	0
39311150	2024	MA-10/-	M/M	Cancerous/Normal	Mouse/Rat	Leydig CL/Primary LCs	Unspecified/Unspecified	2D/2D	0	0	0	0	0	0	1	0	0	0	1	0	0	0	0	0	0	1	0	0	0	0	0	0	0	0	0	0	0	0
8940355	1996	MA-10/-	M	cancerous/normal	rat/rat	Leydig CL/primary LCs	unspecified/unspecified	2D/2D	1	0	0	0	0	1	0	0	0	0	0	0	1	1	0	0	0	0	0	0	0	0	0	0	0	0	0	0	1	0
25140527	2014	MA-10/-	M/M	cancerous/normal/genetically modified	mouse/mouse/mouse	Leydig CL/primary LCs/primary LCs	unspecified/ALCs/ALCs	2D/2D/2D	0	0	0	0	0	0	1	0	0	0	1	0	0	0	0	0	0	1	0	0	0	0	0	0	0	0	1	0	0	0
22232524	2012	MA-10/-	M/M	cancerous/normal/genetically modified	mouse/mouse/mouse	Leydig CL/primary LCs/primary LCs	unspecified/unspecified/unspecified	2D/2D/2D	0	0	0	0	0	0	0	0	0	0	0	0	0	0	0	0	0	1	0	0	0	0	0	0	0	0	1	0	0	0
19325001	2009	MA-10/-	M/M/M	cancerous/normal/normal	mouse/rat/rat	Leydig CL/primary LCs/primary LCs	unspecified/ILCs/ALCs	2D/2D/2D	0	0	0	0	0	0	0	0	0	0	0	0	0	0	0	0	0	0	0	0	0	0	0	0	0	0	1	0	0	0
9361777	1997	MA-10/-/-	M/M/M	cancerous/normal/cancerous	mouse/human/human	Leydig CL/primary LCs/primary LCs	unspecified/unspecified/unspecified	2D/2D/2D	1	0	0	0	0	0	0	0	0	0	0	0	0	0	0	0	0	1	0	0	0	0	0	0	0	0	0	0	0	0
1645279	1991	MA-10/-/-	M/M/M	cancerous/normal/normal	mouse/rat/mouse	Leydig CL/primary LCs/primary LCs	unspecified/ALCs/ALCs	2D/2D/2D	0	0	0	0	1	0	0	0	0	0	0	0	1	0	0	0	0	0	0	0	0	0	0	0	0	0	0	0	1	0
23159987	2013	MA-10/H295R	M/F	cancerous/cancerous	mouse/human	Leydig CL/Adrenal CL	ALCs/adult	2D/2D	0	0	1	0	0	0	0	0	0	0	0	0	0	0	0	0	0	0	0	0	0	0	0	0	0	0	1	0	0	0
19188450	2009	MA-10/H295R	M/F	cancerous/cancerous	mouse/human	Leydig CL/Adrenal CL	unspecified/adult	2D/2D	0	0	0	0	0	1	0	0	0	0	0	0	0	0	0	0	0	0	0	0	0	0	0	0	0	0	1	0	0	0
25576683	2015	MA-10/H295R	M/F	cancerous/cancerous	mouse/human	Leydig CL/Adrenal CL	unspecified/adult	2D/2D	0	0	0	0	0	0	0	0	0	0	0	0	0	0	0	0	0	0	0	0	0	0	0	0	0	0	0	0	0	0
25657046	2015	MA-10/H295R	M/F	cancerous/cancerous	mouse/human	Leydig CL/Adrenal CL	unspecified/adult	2D/2D	0	0	0	0	0	0	0	0	0	0	0	0	0	1	0	0	0	0	0	0	0	0	0	0	0	0	1	0	0	0
7895912	1994	MA-10/LK17 clone K9	M/M	cancerous/cancerous	mouse/mouse	Leydig CL/Leydig CL	unspecified/unspecified	2D/2D	1	0	0	0	0	1	1	0	0	0	1	0	0	1	0	0	0	0	0	0	0	0	0	0	0	0	0	0	0	0
24740604	2014	MA-10/mLTC-1	M/M	cancerous/cancerous	mouse/mouse	Leydig CL/Leydig CL	unspecified/unspecified	2D/2D	0	0	0	1	0	1	0	0	0	0	0	0	0	1	0	0	0	0	0	0	0	0	0	0	0	0	1	0	1	0
24899578	2014	MA-10/mLTC-1	M/M	cancerous/cancerous	mouse/mouse	Leydig CL/Leydig CL	unspecified/unspecified	2D/2D	0	0	0	0	0	0	0	0	0	0	0	0	0	0	0	0	0	0	0	0	0	0	0	0	0	0	1	0	1	0
27167610	2016	MA-10/mLTC-1	M/M	cancerous/cancerous	mouse/mouse	Leydig CL/Leydig CL	unspecified/unspecified	2D/2D	0	0	1	0	0	0	0	0	0	0	0	0	0	0	0	0	0	0	0	0	0	0	0	0	0	0	0	0	0	0
34768887	2021	MA-10/mLTC-1	M/M	cancerous/cancerous	mouse/mouse	Leydig CL/Leydig CL	unspecified/unspecified	2D/2D	0	0	0	0	0	0	0	0	0	0	0	0	1	0	0	0	0	0	0	0	0	0	0	0	0	0	1	0	1	0
37539861	2023	MA-10/mLTC-1	M/M	Cancerous/Cancerous	Mouse/Mouse	Leydig CL/Leydig CL	Unspecified/Unspecified	2D/2D	1	0	0	0	0	0	0	0	0	0	0	0	0	0	0	0	0	0	0	0	0	0	0	0	0	0	1	0	0	0
25225331	2014	MA-10/mLTC-1/R2C	M/M/M	cancerous/cancerous/cancerous	mouse/mouse/rat/rat	Leydig CL/Leydig CL/Leydig CL	unspecified/unspecified/ILCs	2D/2D/2D	0	0	0	0	0	0	0	0	0	0	0	0	0	1	0	0	0	0	0	0	0	0	0	0	0	0	1	0	1	0
1846104	1991	MA-10/mLTC-1/R2C/-	M/M/M/M	cancerous/cancerous/cancerous/normal	mouse/mouse/rat/rat	Leydig CL/Leydig CL/Leydig CL/primary LCs	unspecified/unspecified/ILCs/ALCs	2D/2D/2D/2D	1	1	0	0	1	0	0	0	0	0	0	0	0	0	0	0	0	0	0	0	0	0	0	0	0	0	0	0	0	0
1327068	1992	MA-10/R2C	M/M	cancerous/cancerous	mouse/rat	Leydig CL/Leydig CL	unspecified/ILCs	2D	1	0	0	0	0	0	0	0	0	0	0	0	0	1	0	0	0	0	0	0	0	0	0	0	0	0	0	0	0	0
1848505	1991	MA-10/R2C	M/M	cancerous/cancerous	mouse/rat	Leydig CL/Leydig CL	unspecified/ILCs	2D	1	0	0	0	0	0	0	0	0	0	0	0	0	1	0	0	0	0	0	0	0	0	0	0	0	0	0	0	1	0
12530640	2002	MA-10/R2C	M/M	cancerous/cancerous	mouse/rat	Leydig CL/Leydig CL	unspecified/ILCs	2D/2D	0	0	0	0	0	0	0	0	0	0	0	0	0	0	0	0	0	0	0	0	0	0	0	0	0	0	1	0	1	0
21209087	2011	MA-10/R2C	M/M	cancerous/cancerous	mouse/rat	Leydig CL/Leydig CL	unspecified/ILCs	2D/2D	0	0	0	0	0	1	0	0	0	0	0	0	0	0	0	0	0	0	0	0	0	0	0	0	0	0	1	1	1	0
21389345	2011	MA-10/R2C	M/M	cancerous/cancerous	mouse/rat	Leydig CL/Leydig CL	unspecified/ILCs	2D/2D	0	1	1	0	0	0	0	0	0	0	0	0	0	0	0	0	0	0	0	0	0	0	0	0	0	0	0	0	0	0
3023022	1987	MA-10/R2C	M/M	cancerous/cancerous	mouse/rat	Leydig CL/Leydig CL	unspecified/ILCs	2D/2D	1	0	1	0	0	0	0	0	0	0	0	0	1	1	0	0	0	0	0	0	0	0	0	0	0	0	0	0	0	0
7789324	1995	MA-10/R2C	M/M	cancerous/cancerous	mouse/rat	Leydig CL/Leydig CL	unspecified/ILCs	2D/2D	1	0	1	1	1	1	0	0	0	0	0	0	0	1	0	0	0	0	0	0	0	0	0	0	0	0	1	0	0	0
8071335	1994	MA-10/R2C	M/M	cancerous/cancerous	mouse/rat	Leydig CL/Leydig CL	unspecified/ILCs	2D/2D	0	0	0	0	0	0	0	0	0	0	0	0	0	1	0	0	0	0	0	0	0	0	0	0	0	0	0	0	1	0
8536719	1995	MA-10/R2C	M/M	cancerous/cancerous	mouse/rat	Leydig CL/Leydig CL	unspecified/ILCs	2D/2D	0	0	1	0	0	0	0	0	0	0	0	0	0	1	0	0	0	0	0	0	0	0	0	0	0	0	1	0	1	0
38234696	2024	MA-10/R2C	M/M	Cancerous/Cancerous	Mouse/Rat	Leydig CL/Leydig CL	Unspecified/ILCs	2D/2D	0	0	0	0	0	0	0	0	0	0	0	0	0	0	0	0	0	0	0	0	0	0	0	0	0	0	1	0	0	0
12493702	2003	MA-10/R2C	M/M	cancerous/cancerous	mouse/rat	Leydig CL/Leydig CL/Leydig CL	unspecified/ILCs	2D/2D	0	0	0	0	0	0	0	0	0	0	0	0	0	0	0	0	0	0	0	0	0	0	0	0	0	0	1	0	1	0
10499532	1999	MA-10/R2C/-	M/M/M	cancerous/cancerous/normal	mouse/rat/mouse	Leydig CL/Leydig CL/Leydig CL	unspecified/ILCs/ALCs	2D/2D/2D	0	0	0	0	0	0	1	0	0	0	0	0	0	1	0	1	0	1	0	0	0	0	0	0	0	0	0	0	0	0
31416050	2019	MA-10/R2C/-	M/M/M	cancerous/cancerous/normal	mouse/rat/rat	Leydig CL/Leydig CL/primary LCs	unspecified/ILCs/unspecified	2D/2D/2D	0	0	0	0	0	0	0	0	0	0	0	0	0	0	0	0	0	0	0	0	0	0	0	0	0	0	0	0	0	0
15814901	2005	MA-10/R2C/mLTC-1/-	M/M/M/M	cancerous/cancerous/cancerous/normal	mouse/rat/mouse/rat	Leydig CL/Leydig CL/Leydig CL/primary LCs	unspecified/ILCs/unspecified/ILCs	2D/2D/2D/2D	1	0	1	0	0	0	0	0	0	0	0	0	0	1	0	0	0	0	0	0	0	0	0	0	0	0	1	0	0	0
28274746	2017	MA-10/TM3	M/M	cancerous/normal	mouse/mouse	Leydig CL/Leydig CL	unspecified/ILCs	2D/2D	0	0	0	0	0	1	0	0	0	0	0	0	0	0	0	0	0	0	0	0	0	0	0	0	0	0	0	0	1	0
32037270	2020	MA-10/TM3	M/M	cancerous/normal	mouse/mouse	Leydig CL/Leydig CL	unspecified/ILCs	2D/2D	0	0	0	0	0	0	0	0	0	0	0	0	0	0	0	0	0	0	0	0	0	0	0	0	0	0	1	0	0	1
29560447	2018	MA-10/TM3/BLTK-1	M/M/M	cancerous/normal/cancerous	mouse/mouse/mouse	Leydig CL/Leydig CL/Leydig CL	unspecified/ILCs/unspecified	2D/2D/2D	0	0	1	0	1	0	0	0	0	1	0	0	0	1	0	1	0	1	0	0	0	0	0	1	0	0	0	0	0	0
10098511	1999	mLTC-1	M	cancerous	mouse	Leydig CL	unspecified	2D	1	0	0	0	0	0	0	0	0	0	0	0	0	1	0	0	0	0	0	0	0	0	0	0	0	0	1	0	1	0
10373400	1999	mLTC-1	M	cancerous	mouse	Leydig CL	unspecified	2D	1	0	1	0	1	0	0	0	0	0	0	0	0	1	0	0	0	0	0	0	0	0	0	0	0	0	0	0	0	0
10381142	1999	mLTC-1	M	cancerous	mouse	Leydig CL	unspecified	2D	1	0	0	0	0	0	0	0	0	0	0	0	0	0	0	0	0	0	0	0	0	0	0	0	0	0	0	0	0	0
10614645	2000	mLTC-1	M	cancerous	mouse	Leydig CL	unspecified	2D	1	0	0	0	0	0	0	0	0	0	0	0	0	1	1	0	0	0	0	0	0	1	0	0	0	0	0	0	0	0
11145595	2001	mLTC-1	M	cancerous	mouse	Leydig CL	unspecified	2D	0	0	0	1	0	1	1	0	0	0	0	0	0	1	0	0	0	0	0	0	0	0	0	0	0	0	1	0	1	0
11174851	2001	mLTC-1	M	cancerous	mouse	Leydig CL	unspecified	2D	0	0	0	0	0	0	0	0	0	0	0	0	0	0	0	0	0	0	0	0	0	0	0	0	0	0	0	0	0	0
11356691	2001	mLTC-1	M	cancerous	mouse	Leydig CL	unspecified	2D	0	0	0	0	0	0	0	0	0	0	0	0	0	0	0	0	0	0	0	0	0	0	0	0	0	0	0	0	0	0
11442337	2001	mLTC-1	M	cancerous	mouse	Leydig CL	unspecified	2D	0	0	0	0	0	0	0	0	0	0	0	0	0	0	0	0	0	1	0	0	0	0	0	0	0	0	0	0	0	0
11823449	2002	mLTC-1	M	cancerous	mouse	Leydig CL	unspecified	2D	1	0	0	0	0	0	0	0	0	0	0	0	0	1	0	0	0	0	0	0	0	0	0	0	0	0	1	0	0	0
11870227	2002	mLTC-1	M	cancerous	mouse	Leydig CL	unspecified	2D	0	0	0	0	0	0	0	0	0	0	0	0	0	1	0	0	0	0	0	0	0	0	0	0	0	0	0	0	0	0
12390868	2002	mLTC-1	M	cancerous	mouse	Leydig CL	unspecified	2D	1	0	0	0	0	0	0	0	0	0	0	0	0	1	0	0	0	0	0	0	0	0	0	0	0	0	1	0	1	0
12628687	2003	mLTC-1	M	cancerous	mouse	Leydig CL	unspecified	2D	1	0	0	0	0	0	1	0	0	0	0	0	0	1	0	1	0	1	0	0	0	0	0	0	0	0	1	0	0	0
15256532	2004	mLTC-1	M	cancerous	mouse	Leydig CL	unspecified	2D	1	0	0	0	0	0	0	0	0	0	0	0	0	0	0	0	0	0	0	0	0	0	0	0	0	0	0	0	0	0
15281000	2004	mLTC-1	M	cancerous	mouse	Leydig CL	unspecified	2D	1	0	0	0	0	0	0	0	0	0	0	0	0	0	0	0	0	1	0	0	0	0	0	0	0	0	1	0	0	0
15913686	2005	mLTC-1	M	cancerous	mouse	Leydig CL	Unspecified	2D	1	0	0	0	0	1	0	0	0	0	0	0	0	1	0	0	0	1	0	0	0	0	0	0	0	0	1	0	0	0
15930177	2005	mLTC-1	M	cancerous	mouse	Leydig CL	unspecified	2D	1	0	0	1	0	1	0	0	0	0	1	0	1	1	0	0	0	1	0	0	0	0	0	0	0	0	1	0	0	1
16901926	2006	mLTC-1	M	cancerous	mouse	Leydig CL	unspecified	2D	1	0	0	0	0	1	0	0	0	0	0	0	0	1	0	0	0	0	0	0	0	0	0	0	0	0	1	0	0	0
16999944	2006	mLTC-1	M	cancerous	mouse	Leydig CL	unspecified	2D	1	0	1	1	1	1	0	0	0	0	1	0	0	1	0	0	0	0	0	0	0	0	0	0	0	0	1	0	1	0
17350742	2007	mLTC-1	M	cancerous	mouse	Leydig CL	unspecified	2D	1	0	0	0	1	1	0	0	0	0	1	0	0	1	0	0	0	0	0	0	0	0	0	0	0	0	1	0	0	0
17479410	2007	mLTC-1	M	cancerous	mouse	Leydig CL	unspecified	2D	1	0	1	1	0	1	0	0	0	0	0	0	0	1	0	0	0	0	0	0	0	0	0	0	0	0	1	0	1	0
17706920	2007	mLTC-1	M	cancerous	mouse	Leydig CL	unspecified	2D	1	0	0	0	0	0	1	0	0	0	0	0	0	0	0	0	0	0	0	0	0	0	0	0	0	0	1	0	0	0
18053657	2008	mLTC-1	M	cancerous	mouse	Leydig CL	unspecified	2D	1	0	1	1	1	1	0	0	0	0	0	0	0	1	0	0	0	0	0	0	0	0	0	0	0	0	1	0	0	0
18171324	2008	mLTC-1	M	cancerous	mouse	Leydig CL	unspecified	2D	1	0	0	0	0	0	0	0	0	0	0	0	0	1	0	0	0	0	0	0	0	0	0	0	0	0	0	0	0	0
18304986	2008	mLTC-1	M	cancerous	mouse	Leydig CL	unspecified	2D	1	0	0	0	0	1	0	0	0	0	0	0	1	1	0	0	0	0	0	0	0	0	0	0	0	0	1	0	1	0
18701461	2008	mLTC-1	M	cancerous	mouse	Leydig CL	unspecified	2D	1	1	0	0	0	0	0	0	0	0	0	0	0	0	0	0	0	0	0	0	0	0	0	0	0	0	1	0	0	0
22210404	2012	mLTC-1	M	cancerous	mouse	Leydig CL	unspecified	2D	0	0	0	0	0	0	0	0	0	0	0	0	0	1	0	0	0	0	0	0	0	0	0	0	0	0	0	0	0	0
22443068	2012	mLTC-1	M	cancerous	mouse	Leydig CL	unspecified	2D	0	0	0	0	0	1	0	0	0	0	0	0	0	1	0	0	0	0	0	0	0	0	0	0	0	0	1	0	0	0
22867812	2012	mLTC-1	M	cancerous	mouse	Leydig CL	unspecified	2D	1	0	1	0	1	1	0	0	0	0	0	0	0	1	0	0	0	0	0	0	0	0	0	0	0	0	0	0	0	0
23045399	2012	mLTC-1	M	cancerous	mouse	Leydig CL	unspecified	2D	0	0	0	0	0	0	0	0	0	0	0	0	0	1	0	0	0	0	0	0	0	0	0	0	0	0	0	0	1	0
23256993	2013	mLTC-1	M	cancerous	mouse	Leydig CL	unspecified	2D	1	0	0	0	0	0	1	0	0	1	1	0	0	0	0	0	0	0	0	0	0	0	0	0	0	0	0	0	0	0
23259004	2012	mLTC-1	M	cancerous	mouse	Leydig CL	unspecified	2D	0	0	0	0	0	1	0	0	0	0	1	0	0	0	0	0	0	1	0	0	0	0	0	0	0	0	1	0	0	0
23482569	2013	mLTC-1	M	cancerous	mouse	Leydig CL	unspecified	2D	0	0	0	0	0	0	0	0	0	0	0	0	0	0	0	0	0	0	0	0	0	0	0	0	0	0	0	0	1	0
23712133	2013	mLTC-1	M	cancerous	mouse	Leydig CL	unspecified	2D	0	0	0	0	0	1	1	0	0	0	1	0	0	0	0	0	0	1	0	0	0	0	0	0	0	0	0	0	0	0
23889939	2013	mLTC-1	M	cancerous	mouse	Leydig CL	unspecified	2D	1	0	0	0	0	1	0	0	0	0	1	0	0	1	0	0	0	0	0	0	0	0	0	0	0	0	1	0	0	0
24205079	2013	mLTC-1	M	cancerous	mouse	Leydig CL	unspecified	2D	0	0	1	0	0	0	0	0	0	0	0	0	0	0	0	0	0	0	0	0	0	0	0	0	0	0	0	0	0	0
2434506	1987	mLTC-1	M	cancerous	mouse	Leydig CL	unspecified	2D	1	0	0	0	0	0	0	0	0	0	0	0	0	0	0	0	0	0	0	0	0	0	0	0	0	0	0	0	0	0
24393508	2013	mLTC-1	M	cancerous	mouse	Leydig CL	unspecified	2D	0	0	0	0	0	1	1	0	0	0	0	0	0	0	0	0	0	1	0	0	0	0	0	0	0	0	0	0	0	0
24780837	2014	mLTC-1	M	cancerous	mouse	Leydig CL	unspecified	2D	0	0	0	0	0	0	0	0	0	0	0	0	0	1	0	0	0	0	0	0	0	0	0	0	0	0	1	0	1	0
24940614	2014	mLTC-1	M	cancerous	mouse	Leydig CL	unspecified	2D	0	0	0	0	0	1	0	0	0	1	0	0	0	1	0	0	0	0	0	0	0	0	0	0	0	0	0	0	0	0
25058043	2014	mLTC-1	M	cancerous	mouse	Leydig CL	unspecified	2D	0	0	0	0	0	0	0	0	0	0	0	0	0	0	0	0	0	0	0	0	0	0	0	0	0	0	0	0	0	0
25472965	2015	mLTC-1	M	cancerous	mouse	Leydig CL	unspecified	2D	0	0	0	0	0	0	0	0	0	0	0	0	0	0	0	0	0	1	0	0	0	0	0	0	0	0	0	0	0	0
26143378	2015	mLTC-1	M	cancerous	mouse	Leydig CL	unspecified	2D	0	1	1	0	0	1	1	0	0	1	1	0	0	0	0	0	0	0	0	0	0	0	0	0	0	0	0	0	1	1
26413123	2015	mLTC-1	M	cancerous	mouse	Leydig CL	unspecified	2D	0	0	0	0	0	0	0	0	0	0	1	0	0	0	0	0	0	1	0	0	0	0	0	0	0	0	1	0	0	0
26739509	2016	mLTC-1	M	cancerous	mouse	Leydig CL	unspecified	2D	1	0	0	0	0	0	0	0	0	0	1	0	0	1	0	0	0	1	0	0	0	0	0	0	0	0	0	0	0	0
26745512	2016	mLTC-1	M	cancerous	mouse	Leydig CL	unspecified	2D	0	0	0	0	0	0	0	0	0	0	0	0	0	1	0	0	0	0	0	0	0	0	0	0	0	0	1	0	0	0
27373440	2016	mLTC-1	M	cancerous	mouse	Leydig CL	unspecified	2D	1	1	0	0	0	0	0	0	0	0	0	0	0	0	0	0	0	0	0	0	0	0	0	0	0	0	0	0	0	0
28414027	2017	mLTC-1	M	cancerous	mouse	Leydig CL	unspecified	2D	0	0	0	0	0	0	0	0	0	0	1	0	0	1	0	0	0	0	0	0	0	0	0	0	0	0	0	0	0	0
28571864	2017	mLTC-1	M	cancerous	mouse	Leydig CL	unspecified	2D	0	0	0	0	0	0	0	0	0	0	0	0	0	1	0	0	0	0	0	0	0	0	0	0	0	0	0	0	0	0
2857725	1985	mLTC-1	M	cancerous	mouse	Leydig CL	unspecified	2D	0	0	0	0	0	1	0	0	0	0	0	0	1	1	0	0	0	0	0	0	0	0	0	0	0	0	0	0	1	0
29417848	2018	mLTC-1	M	cancerous	mouse	Leydig CL	unspecified	2D	0	0	1	0	0	0	0	0	0	0	0	0	0	0	0	0	0	0	0	0	0	0	0	0	0	0	0	0	0	0
29575470	2018	mLTC-1	M	cancerous	mouse	Leydig CL	unspecified	2D	1	0	0	1	0	1	0	0	0	0	0	0	0	1	0	0	0	0	0	0	0	0	0	0	0	0	1	0	1	0
29721586	2018	mLTC-1	M	cancerous	mouse	Leydig CL	unspecified	2D	0	1	0	0	0	1	1	0	0	0	1	0	0	1	0	0	0	0	0	0	0	0	0	0	0	0	1	0	0	0
2989273	1985	mLTC-1	M	cancerous	mouse	Leydig CL	unspecified	2D	1	0	0	0	0	0	0	0	0	0	0	0	0	0	0	0	0	0	0	0	0	0	0	0	0	0	0	0	0	0
29902490	2018	mLTC-1	M	cancerous	mouse	Leydig CL	unspecified	2D	0	0	0	0	0	0	0	0	0	0	0	0	0	0	0	0	0	1	0	0	0	0	0	0	0	0	1	0	0	0
29984732	2018	mLTC-1	M	cancerous	mouse	Leydig CL	unspecified	2D	0	0	0	0	0	0	0	0	0	0	0	0	0	0	0	0	0	1	0	0	0	0	0	0	0	0	1	0	0	0
30508572	2019	mLTC-1	M	cancerous	mouse	Leydig CL	unspecified	2D	0	0	0	0	0	0	0	0	0	0	0	0	0	1	0	0	0	1	0	0	0	0	0	0	0	0	0	0	1	0
30532959	2019	mLTC-1	M	cancerous	mouse	Leydig CL	unspecified	2D	1	1	0	0	0	0	0	0	0	0	0	0	0	1	0	0	0	1	0	0	0	0	0	0	0	0	0	0	0	0
30568361	2018	mLTC-1	M	cancerous	mouse	Leydig CL	unspecified	2D	0	0	0	0	0	0	0	0	0	0	0	0	0	1	0	0	0	1	0	0	0	0	0	0	0	0	0	0	0	0
30738315	2019	mLTC-1	M	cancerous	mouse	Leydig CL	unspecified	2D	0	0	0	0	0	1	1	0	0	1	0	0	0	0	0	0	0	1	0	0	0	0	0	0	0	0	0	0	0	0
30935992	2019	mLTC-1	M	cancerous	mouse	Leydig CL	unspecified	2D	0	0	0	0	0	0	0	0	0	0	0	0	0	0	0	1	0	0	0	0	0	0	0	0	0	0	0	0	0	0
31042565	2019	mLTC-1	M	cancerous	mouse	Leydig CL	unspecified	2D	0	1	0	0	0	0	0	0	0	0	0	0	0	1	0	0	0	0	0	0	0	0	0	0	0	0	0	0	0	1
31132478	2019	mLTC-1	M	cancerous	mouse	Leydig CL	unspecified	2D	1	0	1	0	1	1	0	0	0	0	1	0	0	1	0	0	0	0	0	0	0	0	0	0	0	0	0	0	0	0
31163038	2019	mLTC-1	M	cancerous	mouse	Leydig CL	unspecified	2D	0	1	0	0	1	0	0	0	0	0	0	0	0	0	0	0	0	0	0	0	0	0	0	0	0	0	0	0	0	0
31212720	2019	mLTC-1	M	cancerous	mouse	Leydig CL	unspecified	2D	0	1	0	0	0	0	0	0	0	0	0	0	0	1	0	0	0	1	0	0	0	0	0	0	0	0	0	0	0	0
31472681	2019	mLTC-1	M	cancerous	mouse	Leydig CL	unspecified	2D	1	0	0	0	0	0	0	0	0	0	0	0	0	0	0	0	0	1	0	0	0	0	0	0	0	0	0	0	0	0
31705742	2020	mLTC-1	M	cancerous	mouse	Leydig CL	unspecified	2D	0	0	0	0	0	0	0	0	0	0	0	0	0	0	0	0	0	0	0	0	0	0	0	0	0	0	0	0	1	0
32655207	2020	mLTC-1	M	cancerous	mouse	Leydig CL	unspecified	2D	0	0	0	0	0	1	0	0	0	0	0	0	0	1	0	0	0	1	0	0	0	0	0	0	0	0	1	0	0	0
33308222	2020	mLTC-1	M	cancerous	mouse	Leydig CL	unspecified	2D	0	0	0	0	0	1	0	0	0	0	0	1	0	1	0	1	0	0	0	1	0	0	0	0	0	0	1	0	0	0
33310232	2021	mLTC-1	M	cancerous	mouse	Leydig CL	unspecified	2D	1	0	0	0	0	1	0	0	0	0	0	0	0	0	0	0	0	1	0	0	0	0	0	0	0	0	0	0	0	0
33385727	2021	mLTC-1	M	cancerous	mouse	Leydig CL	unspecified	2D	0	0	0	0	0	0	0	0	0	0	0	0	0	1	0	0	0	0	0	0	0	0	0	0	0	0	0	0	0	0
33440041	2021	mLTC-1	M	cancerous	mouse	Leydig CL	unspecified	2D	0	0	0	0	0	0	0	0	0	0	0	0	0	0	0	0	0	0	0	0	0	0	0	0	0	0	0	0	0	0
33638691	2021	mLTC-1	M	cancerous	mouse	Leydig CL	unspecified	2D	1	0	0	0	0	0	0	0	0	0	0	0	0	1	0	0	0	1	0	0	0	0	0	0	0	0	0	0	0	0
33713531	2021	mLTC-1	M	cancerous	mouse	Leydig CL	unspecified	2D	0	0	0	0	0	1	1	0	0	0	1	0	0	0	0	0	0	1	0	0	0	0	0	0	0	0	1	0	0	0
3427017	1987	mLTC-1	M	cancerous	mouse	Leydig CL	unspecified	2D	1	0	0	0	0	0	0	0	0	0	0	0	0	0	0	0	0	0	0	0	0	0	0	0	0	0	0	0	0	0
34774353	2022	mLTC-1	M	cancerous	mouse	Leydig CL	unspecified	2D	0	0	0	0	0	0	0	0	0	0	0	0	0	0	0	0	0	0	0	0	0	0	0	0	0	0	0	0	0	0
35613681	2022	mLTC-1	M	cancerous	mouse	Leydig CL	unspecified	2D	0	0	0	0	0	0	0	0	0	0	0	0	0	0	0	0	0	1	0	0	0	0	0	0	0	0	0	0	0	0
35739735	2022	mLTC-1	M	cancerous	mouse	Leydig CL	unspecified	2D	0	0	0	0	0	0	0	0	0	0	0	0	0	0	0	0	0	1	0	0	0	0	0	0	0	0	0	0	0	0
36115506	2022	mLTC-1	M	cancerous	mouse	Leydig CL	unspecified	2D	0	0	0	0	0	0	0	0	0	0	0	0	0	1	0	0	0	0	0	0	0	0	0	0	0	0	0	0	0	0
3803444	1987	mLTC-1	M	cancerous	mouse	Leydig CL	unspecified	2D	0	0	0	0	0	0	0	0	0	0	0	0	0	1	0	0	0	0	0	0	0	0	0	0	0	0	0	0	0	0
6203902	1984	mLTC-1	M	cancerous	mouse	Leydig CL	unspecified	2D	1	0	0	0	0	0	0	0	0	0	0	0	0	0	0	0	0	0	0	0	0	0	0	0	0	0	0	0	0	0
6288740	1982	mLTC-1	M	cancerous	mouse	Leydig CL	unspecified	2D	1	1	0	0	0	0	0	0	0	0	0	0	0	1	0	0	0	0	0	0	0	0	0	0	0	0	0	0	0	0
6313676	1983	mLTC-1	M	cancerous	mouse	Leydig CL	unspecified	2D	1	0	0	0	0	0	0	0	0	0	0	0	0	0	0	0	0	0	0	0	0	0	0	0	0	0	0	0	0	0
6330091	1984	mLTC-1	M	cancerous	mouse	Leydig CL	unspecified	2D	1	0	0	0	0	0	0	0	0	0	0	0	0	0	0	0	0	0	0	0	0	0	0	0	0	0	0	0	0	0
6572387	1983	mLTC-1	M	cancerous	mouse	Leydig CL	unspecified	2D	1	0	0	0	0	0	0	0	0	0	0	0	0	0	0	0	0	0	0	0	0	0	0	0	0	0	0	0	0	0
8807640	1996	mLTC-1	M	cancerous	mouse	Leydig CL	unspecified	2D	1	0	1	0	0	0	0	0	0	0	0	0	0	0	0	0	0	0	0	0	0	0	0	0	0	0	0	0	0	0
37384971	2023	mLTC-1	M	Cancerous	Mouse	Leydig CL	Unspecified	2D	0	0	0	0	0	0	0	0	0	0	0	0	0	0	0	0	0	1	0	0	0	0	0	0	0	0	0	0	0	0
38377905	2024	mLTC-1	M	Cancerous	Mouse	Leydig CL	Unspecified	2D	0	0	0	0	0	0	0	0	0	0	0	0	0	0	0	0	0	1	0	0	0	0	0	0	0	0	0	0	0	0
38663511	2024	mLTC-1	M	Cancerous	Mouse	Leydig CL	Unspecified	2D	0	0	0	0	0	1	1	0	0	0	1	0	0	0	0	1	0	1	0	0	0	1	0	0	0	0	1	0	0	0
39233040	2024	mLTC-1	M	Cancerous	Mouse	Leydig CL	Unspecified	2D	0	0	0	0	0	0	0	0	0	0	0	0	0	0	0	0	0	1	0	0	0	0	0	0	0	0	0	0	1	1
39307264	2024	mLTC-1	M	Cancerous	Mouse	Leydig CL	Unspecified	2D	0	1	0	0	0	0	0	0	0	0	0	0	0	0	0	0	0	0	0	0	0	0	0	0	0	0	0	0	0	0
39426755	2024	mLTC-1	M	Cancerous	Mouse	Leydig CL	Unspecified	2D	0	0	0	0	0	1	0	0	0	0	1	0	0	0	0	0	0	0	0	0	0	0	0	0	0	0	1	0	0	0
26581634	2016	mLTC-1	M	cancerous	mouse	Leydig CL	unspecified	2D	0	0	0	0	0	0	0	0	0	0	0	0	0	1	0	0	0	0	0	0	0	0	0	0	0	0	1	0	1	0
28424471	2017	mLTC-1	M	cancerous	mouse	Leydig CL	unspecified	2D	1	0	0	0	0	0	0	0	0	0	0	0	0	1	0	0	0	0	0	0	0	0	0	0	0	0	0	0	0	0
3009157	1986	mLTC-1	M	cancerous	mouse	Leydig CL	unspecified	2D	1	0	1	0	0	0	0	0	0	0	0	0	0	0	0	0	0	0	0	0	0	0	0	0	0	0	0	0	0	0
2722787	1989	mLTC-1	M	cancerous	mouse	Leydig CL	unspecified	2D	1	0	0	0	0	0	0	0	0	0	0	0	0	0	0	0	0	0	0	0	0	0	0	0	0	0	0	0	0	0
32594840	2020	mLTC-1/-	M/M	cancerous/normal	mouse/mouse	Leydig CL/primary LCs	unspecified	2D/2D	0	0	0	0	0	0	0	0	0	0	0	0	0	0	0	0	0	0	0	0	0	0	0	0	0	0	0	0	0	0
11145594	2001	mLTC-1/-	M/M	cancerous/normal	mouse/mouse	Leydig CL/primary LCs	unspecified/ALCs	2D/2D	1	0	0	0	0	0	0	0	0	0	0	0	0	1	0	0	0	1	0	0	0	0	0	0	0	0	1	0	0	0
15181477	2004	mLTC-1/-	M/M	cancerous/normal	mouse/mouse	Leydig CL/primary LCs	unspecified/ALCs	2D/2D	1	0	0	0	0	1	0	0	0	0	0	0	0	1	0	0	0	0	0	0	0	0	0	0	0	0	1	0	1	0
16166197	2006	mLTC-1/-	M/M	cancerous/normal	mouse/mouse	Leydig CL/primary LCs	unspecified/ALCs	2D/2D	0	0	0	0	0	0	0	0	0	0	0	0	0	0	0	0	0	0	0	0	0	0	0	0	0	0	1	0	0	0
18367508	2008	mLTC-1/-	M/M	cancerous/normal	mouse/mouse	Leydig CL/primary LCs	unspecified/ALCs	2D/2D	1	1	0	0	0	0	0	0	0	0	0	0	0	0	0	0	0	0	0	0	0	0	0	0	0	0	0	0	0	0
30673139	2019	mLTC-1/-	M/M	cancerous/normal	mouse/mouse	Leydig CL/primary LCs	unspecified/ALCs	2D/2D	1	0	0	0	0	1	0	0	0	0	1	0	0	0	0	0	0	1	0	0	0	0	0	0	0	0	0	0	0	0
33924969	2021	mLTC-1/-	M/M	cancerous/normal	mouse/mouse	Leydig CL/primary LCs	unspecified/ALCs	2D/2D	0	1	0	0	1	0	0	0	0	0	0	0	0	1	0	0	0	1	0	0	0	0	0	0	0	0	0	0	0	0
9605514	1998	mLTC-1/-	M/M	cancerous/normal	mouse/mouse	Leydig CL/primary LCs	unspecified/ALCs	2D/2D	1	0	0	0	0	0	0	0	0	0	0	0	0	1	0	0	0	1	1	0	0	0	0	0	0	0	0	0	0	0
31124138	2019	mLTC-1/-	M/M	cancerous/normal	mouse/mouse	Leydig CL/primary LCs	unspecified/ILCs	2D/2D	1	0	0	0	0	0	1	0	0	1	1	0	0	1	0	0	0	1	0	0	0	0	0	0	0	0	0	0	0	0
16952382	2006	mLTC-1/-	M/M	cancerous/normal	mouse/mouse	Leydig CL/primary LCs	unspecified/unspecified	2D/2D	1	0	0	0	0	0	0	0	0	0	0	0	0	0	0	0	0	1	0	0	0	0	0	0	0	0	0	0	0	0
29481720	2018	mLTC-1/-	M/M	cancerous/normal	mouse/mouse	Leydig CL/primary LCs	unspecified/unspecified	2D/2D	1	0	0	0	0	0	1	0	0	0	0	0	0	0	0	0	0	1	0	0	0	0	0	0	0	0	1	0	0	0
10537117	1999	mLTC-1/-	M/M	cancerous/normal	mouse/rat	Leydig CL/primary LCs	unspecified/ALCs	2D/2D	1	0	1	0	0	0	1	0	0	0	0	0	1	1	0	1	0	1	0	0	0	1	0	0	0	0	0	0	0	0
20100736	2010	mLTC-1/-	M/M	cancerous/normal	mouse/rat	Leydig CL/primary LCs	unspecified/ALCs	2D/2D	0	0	0	0	0	1	0	0	0	0	0	0	0	1	0	0	0	0	0	0	0	0	0	0	0	0	1	0	1	0
27424143	2016	mLTC-1/-	M/M	cancerous/normal	mouse/rat	Leydig CL/primary LCs	unspecified/ALCs	2D/2D	1	0	0	0	0	0	0	0	0	0	0	0	0	1	0	0	0	1	0	0	0	0	0	0	0	0	0	0	0	0
33111502	2020	mLTC-1/-	M/M	cancerous/normal	mouse/rat	Leydig CL/primary LCs	unspecified/ALCs	2D/2D	0	0	0	0	0	0	0	0	0	0	1	0	0	0	0	0	0	1	0	0	0	0	0	0	0	0	1	0	0	0
25668067	2015	mLTC-1/-	M/M	cancerous/normal/genetically modified	mouse/mouse/mouse	Leydig CL/primary LCs/primary LCs	unspecified/ALCs/ALCs	2D/2D/2D	0	0	0	0	0	1	1	0	0	0	1	0	0	0	0	0	0	0	0	0	0	0	0	0	0	0	0	0	0	0
10537163	1999	mLTC-1/-	M/M/M	cancerous/normal/genetically modified	mouse/mouse/mouse	Leydig CL/primary LCs/primary LCs	unspecified/FLCs/ALCs	2D/2D/2D	0	0	0	0	0	0	0	0	0	0	0	0	0	0	0	0	0	0	0	0	0	0	0	0	0	0	0	0	0	0
33928089	2021	mLTC-1/-	M/M/M	cancerous/normal/genetically modified	mouse/mouse/mouse	Leydig CL/primary LCs/primary LCs	unspecified/unspecified/unspecified	2D/2D/2D	0	0	0	0	0	0	0	0	0	0	0	0	0	0	0	0	0	1	0	0	0	0	0	0	0	0	0	0	0	0
16740973	2006	mLTC-1/-/-/-	M/M/M/M	cancerous/normal/normal/normal	mouse/mouse/mouse/mouse	Leydig CL/primary LCs/primary LCs/primary LCs	unspecified/ILCs/PLCs/ALCs	2D/2D/2D/2D	1	0	0	0	0	0	0	0	0	0	0	0	0	0	0	0	0	1	0	0	0	0	0	0	0	0	1	0	0	0
29743498	2018	mLTC-1/R2C/-	M	cancerous/cancerous/normal	mouse/rat/mouse	Leydig CL/Leydig CL/primary LCs	unspecified/ILCs/ILCs	2D/2D/2D	0	0	0	0	0	0	0	0	0	0	0	0	0	1	0	0	0	1	0	0	0	0	0	0	0	0	1	0	0	0
1667761	1991	mLTC-1/R2C/MA-10	M/M/M	cancerous/cancerous/cancerous	mouse/rat/mouse	Leydig CL/Leydig CL/Leydig CL	unspecified/ILCs/unspecified	2D/2D/2D	0	1	1	0	1	0	0	0	0	0	0	0	1	0	0	0	0	0	0	0	0	0	0	0	0	0	0	0	0	0
10328764	1999	R2C	M	cancerous	rat	Leydig CL	ILCs	2D	0	0	0	0	0	0	0	0	0	0	0	0	0	1	0	0	0	0	0	0	0	0	0	0	0	0	0	0	0	0
10570158	1999	R2C	M	cancerous	rat	Leydig CL	ILCs	2D	0	0	0	0	0	0	0	0	0	0	0	0	0	0	0	0	0	0	0	0	0	0	0	0	0	0	0	0	0	0
14656211	2003	R2C	M	cancerous	rat	Leydig CL	ILCs	2D	0	1	1	0	1	0	0	1	0	0	0	0	0	0	0	0	0	0	0	0	0	0	0	0	0	0	0	0	0	0
15358680	2004	R2C	M	cancerous	rat	Leydig CL	ILCs	2D	0	0	0	0	0	0	0	0	0	0	0	0	0	0	0	0	0	0	0	0	0	0	0	0	0	0	1	0	0	0
17804753	2007	R2C	M	cancerous	rat	Leydig CL	ILCs	2D	0	0	0	0	0	0	0	1	0	0	0	0	0	0	0	0	0	0	1	0	0	0	0	0	0	0	0	0	0	0
1965908	1990	R2C	M	cancerous	rat	Leydig CL	ILCs	2D	0	0	0	0	0	0	0	1	0	0	0	0	0	0	0	1	0	0	1	0	0	0	0	0	0	0	0	0	0	0
20026603	2010	R2C	M	cancerous	rat	Leydig CL	ILCs	2D	0	0	0	0	0	0	0	1	0	0	0	0	0	0	0	0	0	0	0	0	0	0	0	0	0	0	0	0	0	0
20096755	2010	R2C	M	cancerous	rat	Leydig CL	ILCs	2D	0	0	0	0	0	0	0	1	0	0	0	0	0	0	0	0	0	1	0	0	0	0	0	0	0	0	0	0	0	0
21153233	1995	R2C	M	cancerous	rat	Leydig CL	ILCs	2D	0	0	0	0	0	0	0	1	0	0	0	0	0	0	0	0	0	0	0	0	0	0	0	0	0	0	0	0	0	0
21699967	2011	R2C	M	cancerous	rat	Leydig CL	ILCs	2D	0	0	0	0	0	0	0	0	0	0	0	0	0	1	0	0	0	1	0	0	0	0	0	0	0	0	0	0	0	0
21769864	2012	R2C	M	cancerous	rat	Leydig CL	ILCs	2D	0	0	0	0	0	0	0	1	0	0	0	0	0	0	0	0	0	0	1	0	0	0	0	0	0	0	0	0	0	0
22614148	2012	R2C	M	cancerous	rat	Leydig CL	ILCs	2D	0	0	0	0	0	0	0	0	0	0	0	0	0	0	0	0	0	1	0	0	0	0	0	0	0	0	0	0	0	0
2340950	1990	R2C	M	cancerous	rat	Leydig CL	ILCs	2D	0	0	0	0	0	0	0	1	0	0	0	0	0	0	0	0	0	0	0	0	0	0	0	0	0	0	0	0	0	0
23578968	2013	R2C	M	cancerous	rat	Leydig CL	ILCs	2D	0	0	0	0	0	0	0	0	0	0	0	0	0	0	0	0	0	1	0	0	0	0	0	0	0	0	0	0	0	0
24040863	2013	R2C	M	cancerous	rat	Leydig CL	ILCs	2D	0	0	0	0	0	1	0	0	0	0	1	0	0	1	0	0	0	0	0	0	0	0	0	0	0	0	1	0	0	0
24223995	2013	R2C	M	cancerous	rat	Leydig CL	ILCs	2D	0	0	0	0	0	0	1	0	0	0	0	0	0	0	0	0	0	1	0	0	0	0	0	0	0	0	0	0	0	0
24518350	2014	R2C	M	cancerous	rat	Leydig CL	ILCs	2D	0	0	0	0	0	1	0	0	0	0	1	0	0	1	0	0	0	0	0	0	0	0	0	0	0	0	1	0	0	0
25603045	2015	R2C	M	cancerous	rat	Leydig CL	ILCs	2D	0	0	0	0	0	0	0	1	0	0	0	0	0	0	0	0	0	0	1	0	0	0	0	0	0	0	0	0	0	0
25981801	2015	R2C	M	cancerous	rat	Leydig CL	ILCs	2D	0	0	0	0	0	1	0	0	0	0	1	0	0	1	0	0	0	0	0	0	0	0	0	0	0	0	1	0	0	0
26446641	2015	R2C	M	cancerous	rat	Leydig CL	ILCs	2D	0	1	0	0	0	0	0	0	0	0	0	0	0	0	0	0	0	1	0	0	0	0	0	0	0	0	1	0	0	0
2759039	1989	R2C	M	cancerous	rat	Leydig CL	ILCs	2D	0	0	0	0	0	0	0	0	0	0	0	0	0	1	0	0	0	0	0	0	0	0	0	0	0	0	0	0	0	0
27867356	2016	R2C	M	cancerous	rat	Leydig CL	ILCs	2D	0	0	0	0	0	0	0	0	0	0	1	0	0	1	0	0	0	0	0	0	0	0	0	0	0	0	1	0	0	0
27984162	2017	R2C	M	cancerous	rat	Leydig CL	ILCs	2D	0	0	0	0	0	0	0	0	0	0	0	0	0	1	0	0	0	0	0	0	0	0	0	0	0	0	1	0	0	0
29030260	2018	R2C	M	cancerous	rat	Leydig CL	ILCs	2D	0	0	0	0	0	1	0	0	0	0	1	0	0	1	0	0	0	0	0	0	0	0	0	0	0	0	1	0	0	0
29574012	2018	R2C	M	cancerous	rat	Leydig CL	ILCs	2D	0	0	0	0	0	0	0	0	0	0	0	0	0	1	0	0	0	0	0	0	0	0	0	0	0	0	1	0	0	0
30174195	2018	R2C	M	cancerous	rat	Leydig CL	ILCs	2D	0	0	0	0	0	0	0	0	0	0	0	0	0	0	0	0	0	0	0	0	0	0	0	0	0	0	0	0	0	0
30914357	2019	R2C	M	cancerous	rat	Leydig CL	ILCs	2D	0	0	0	0	0	0	0	0	0	0	0	0	0	1	0	0	0	0	0	0	0	0	0	0	0	0	1	0	0	0
35026324	2022	R2C	M	cancerous	rat	Leydig CL	ILCs	2D	0	0	0	0	0	0	1	0	0	1	0	0	0	1	0	0	0	1	0	0	0	0	0	0	0	0	1	0	0	0
35121256	2022	R2C	M	cancerous	rat	Leydig CL	ILCs	2D	0	0	0	0	0	0	0	0	0	0	0	0	0	1	0	0	0	0	0	0	0	0	0	0	0	0	0	0	1	1
36075317	2022	R2C	M	cancerous	rat	Leydig CL	ILCs	2D	0	0	0	0	0	0	0	1	0	0	0	0	0	0	0	0	0	1	1	0	0	0	0	0	0	0	0	0	0	0
7854348	1994	R2C	M	cancerous	rat	Leydig CL	ILCs	2D	1	0	0	0	0	0	0	1	0	0	0	0	0	0	0	0	0	1	0	0	0	0	0	0	0	0	0	0	0	0
8387157	1993	R2C	M	cancerous	rat	Leydig CL	ILCs	2D	0	0	0	0	0	0	0	1	0	0	0	0	0	0	0	0	0	0	0	0	0	0	0	0	0	0	0	0	0	0
8395654	1993	R2C	M	cancerous	rat	Leydig CL	ILCs	2D	0	0	0	0	0	0	0	1	0	0	0	0	0	0	0	0	0	0	0	0	0	0	0	0	0	0	0	0	0	0
8476747	1993	R2C	M	cancerous	rat	Leydig CL	ILCs	2D	0	0	0	0	1	0	0	1	0	0	0	0	0	0	0	0	0	0	0	0	0	0	0	0	0	0	0	0	0	0
8476756	1993	R2C	M	cancerous	rat	Leydig CL	ILCs	2D	0	0	0	0	1	0	0	1	0	0	0	0	0	0	0	0	0	0	0	0	0	0	0	0	0	0	0	0	0	0
8674826	1995	R2C	M	cancerous	rat	Leydig CL	ILCs	2D	0	0	1	0	1	1	0	0	0	0	0	0	0	0	0	0	0	0	0	0	0	0	0	0	0	0	0	0	0	0
8969911	1996	R2C	M	cancerous	rat	Leydig CL	ILCs	2D	0	0	1	0	0	0	0	0	0	0	0	0	0	0	0	0	0	0	0	0	0	0	0	0	0	0	1	0	1	0
9058376	1997	R2C	M	cancerous	rat	Leydig CL	ILCs	2D	0	1	0	0	0	0	0	1	0	0	0	0	0	0	0	0	0	0	0	0	0	0	0	0	0	0	0	0	0	0
9365194	1997	R2C	M	cancerous	rat	Leydig CL	ILCs	2D	0	0	0	0	0	0	0	1	0	0	0	0	0	0	0	0	0	0	0	0	0	0	0	0	0	0	0	0	0	0
9365213	1997	R2C	M	cancerous	rat	Leydig CL	ILCs	2D	0	0	0	0	0	0	0	1	0	0	0	0	0	0	0	0	0	0	0	0	0	0	0	0	0	0	0	0	0	0
9405411	1997	R2C	M	cancerous	rat	Leydig CL	ILCs	2D	0	0	0	1	0	0	0	0	0	0	0	0	1	0	0	0	0	0	0	0	0	0	0	0	0	0	0	0	1	0
9475403	1998	R2C	M	cancerous	rat	Leydig CL	ILCs	2D	0	0	0	0	0	1	0	0	0	0	0	0	1	0	0	0	0	0	0	0	0	0	0	0	0	0	1	0	1	0
36379101	2023	R2C	M	Cancerous	Rat	Leydig CL	ILCs	2D	0	0	0	0	0	0	0	0	0	0	0	0	0	1	0	0	0	0	0	0	0	0	0	0	0	0	0	0	0	0
36830066	2023	R2C	M	Cancerous	Rat	Leydig CL	ILCs	2D	0	0	0	0	0	0	0	0	0	0	0	0	0	0	0	0	0	1	0	0	0	0	0	0	0	0	1	0	0	0
38908274	2024	R2C	M	Cancerous	Rat	Leydig CL	ILCs	2D	0	0	0	0	0	1	1	0	0	1	1	0	0	0	0	0	0	1	0	0	0	0	0	0	0	0	1	0	0	0
29367056	2018	R2C/-	M/M	cancerous/normal	rat/human	Leydig CL/primary LCs	ILCs/ILCs	2D/2D	0	0	0	0	0	0	0	1	0	0	0	0	0	0	0	0	0	0	0	0	0	0	0	0	0	0	0	0	0	0
9365209	1997	R2C/H540	M/M	cancerous/cancerous	rat/rat	Leydig CL/Leydig CL	ILCs/unspecified	2D/2D	0	0	0	0	0	0	0	1	0	0	0	0	0	0	0	0	0	0	0	0	0	0	0	0	0	0	0	0	0	0
9449204	1997	R2C/H540	M/M	cancerous/cancerous	rat/rat	Leydig CL/Leydig CL	ILCs/unspecified	2D/2D	0	0	1	0	0	0	0	1	0	0	0	1	0	0	0	1	0	0	0	0	0	0	0	0	0	0	0	0	1	0
9832447	1998	R2C/H540	M/M	cancerous/cancerous	rat/rat	Leydig CL/Leydig CL	ILCs/unspecified	2D/2D	0	0	0	0	0	0	0	1	0	0	0	0	0	0	0	0	0	0	0	0	0	0	0	0	0	0	0	0	0	0
14656482	2003	R2C/MA-10	M/M	cancerous/cancerous	rat/mouse	Leydig CL/Leydig CL	ILCs/Unspecified	2D/2D	1	0	1	0	0	0	1	0	0	0	0	0	0	1	0	0	0	0	0	0	0	1	0	0	0	0	0	0	0	0
10819446	2000	TM3	M	normal	mouse	Leydig CL	ILCs	2D	0	1	0	0	0	0	0	0	0	0	0	0	0	0	0	0	0	1	0	0	0	0	0	0	0	0	0	0	0	0
12740021	2003	TM3	M	normal	mouse	Leydig CL	ILCs	2D	0	1	1	0	0	0	0	0	0	0	0	0	0	0	0	0	0	1	0	0	0	0	0	0	0	0	0	0	0	0
16752004	2006	TM3	M	normal	mouse	Leydig CL	ILCs	2D	0	1	0	0	0	0	0	0	0	0	0	0	0	0	0	0	0	1	0	0	0	0	0	0	0	0	1	0	0	0
17374694	2007	TM3	M	normal	mouse	Leydig CL	ILCs	2D	1	0	0	0	0	0	0	0	0	0	0	0	0	0	0	0	0	1	0	0	0	0	0	0	0	0	0	0	0	0
18478165	2008	TM3	M	normal	mouse	Leydig CL	ILCs	2D	0	0	0	0	0	0	0	0	0	0	0	0	0	0	0	0	0	1	0	0	0	0	0	0	0	0	0	0	0	0
18486176	2009	TM3	M	normal	mouse	Leydig CL	ILCs	2D	0	0	0	0	0	0	1	0	0	0	0	0	0	0	0	0	0	0	0	0	0	0	0	0	0	0	0	0	0	0
18805477	2008	TM3	M	normal	mouse	Leydig CL	ILCs	2D	0	0	0	0	0	0	0	0	0	0	0	0	0	0	0	0	0	0	0	0	0	0	0	0	0	0	1	0	1	0
18930903	2009	TM3	M	normal	mouse	Leydig CL	ILCs	2D	0	0	0	0	0	0	0	0	0	0	1	0	0	0	0	0	0	0	0	0	0	0	0	0	0	0	0	0	0	0
19129676	2008	TM3	M	normal	mouse	Leydig CL	ILCs	2D	0	0	0	0	0	0	0	0	0	0	0	0	0	0	0	0	0	1	0	0	0	0	0	0	0	0	0	0	0	0
21548202	2011	TM3	M	normal	mouse	Leydig CL	ILCs	2D	0	1	0	0	0	0	0	0	0	0	0	0	0	0	0	0	0	1	0	0	0	0	0	0	0	0	1	0	0	0
21679748	2011	TM3	M	normal	mouse	Leydig CL	ILCs	2D	1	0	0	0	0	0	0	0	0	0	0	0	0	0	0	0	0	1	0	0	0	0	0	0	0	0	0	0	0	0
21783824	2007	TM3	M	normal	mouse	Leydig CL	ILCs	2D	0	0	0	0	0	0	0	0	0	0	0	0	0	0	0	0	0	0	0	0	0	0	0	0	0	0	0	0	0	0
22342437	2012	TM3	M	normal	mouse	Leydig CL	ILCs	2D	0	0	0	0	0	1	0	0	0	0	0	0	0	0	0	0	0	1	0	0	0	0	0	0	0	0	1	0	1	0
22584026	2012	TM3	M	normal	mouse	Leydig CL	ILCs	2D	0	0	0	0	0	0	0	0	0	0	0	0	0	0	0	0	0	0	0	0	0	0	0	0	0	0	0	0	0	0
22711419	2012	TM3	M	normal	mouse	Leydig CL	ILCs	2D	0	0	0	0	0	0	0	0	0	0	0	0	0	0	0	0	0	0	0	0	0	0	0	0	0	0	0	0	0	0
22898835	2012	TM3	M	normal	mouse	Leydig CL	ILCs	2D	0	0	0	0	0	0	0	0	0	0	0	0	0	0	0	0	0	1	0	0	0	0	0	0	0	0	0	0	0	0
24387279	2015	TM3	M	normal	mouse	Leydig CL	ILCs	2D	1	0	0	0	0	0	0	0	0	0	0	0	0	0	0	0	0	1	0	0	0	0	0	0	0	0	0	0	0	0
24806755	2014	TM3	M	normal	mouse	Leydig CL	ILCs	2D	0	0	0	0	0	0	0	0	0	0	0	0	0	0	0	0	0	1	0	0	0	0	0	0	0	0	0	0	0	0
24917652	2015	TM3	M	normal	mouse	Leydig CL	ILCs	2D	0	0	0	0	0	0	0	0	0	0	0	0	0	0	0	0	0	1	0	0	0	0	0	0	0	0	0	0	0	0
25733828	2015	TM3	M	normal	mouse	Leydig CL	ILCs	2D	0	0	0	0	0	0	0	0	0	0	0	0	0	0	0	0	0	0	0	0	0	0	0	0	0	0	0	0	0	0
25808963	2016	TM3	M	normal	mouse	Leydig CL	ILCs	2D	1	0	0	0	0	1	1	0	0	1	0	0	0	0	0	0	0	1	0	0	0	0	0	0	0	0	0	0	0	0
26049154	2015	TM3	M	normal	mouse	Leydig CL	ILCs	2D	1	0	0	0	0	1	1	0	0	1	1	0	0	0	0	0	0	1	0	0	0	0	0	0	0	0	1	0	0	0
26158267	2015	TM3	M	normal	mouse	Leydig CL	ILCs	2D	0	0	0	0	0	0	0	0	0	0	0	0	0	0	0	0	0	1	0	0	0	0	0	0	0	0	0	0	0	0
26275947	2015	TM3	M	normal	mouse	Leydig CL	ILCs	2D	0	0	0	0	0	1	1	0	0	1	1	0	0	0	0	0	0	1	0	0	0	0	0	0	0	0	1	0	0	0
26355036	2015	TM3	M	normal	mouse	Leydig CL	ILCs	2D	0	0	0	0	0	0	0	0	0	0	0	0	0	0	0	0	0	0	0	0	0	0	0	0	0	0	0	0	0	0
26386639	2015	TM3	M	normal	mouse	Leydig CL	ILCs	2D	0	0	0	0	0	1	0	0	0	0	1	0	0	0	0	0	0	1	0	0	0	0	0	0	0	0	1	0	0	0
26602224	2015	TM3	M	normal	mouse	Leydig CL	ILCs	2D	0	1	0	0	0	0	0	0	0	0	0	0	0	1	1	0	0	1	1	0	0	0	0	0	0	0	0	0	0	0
26743761	2016	TM3	M	normal	mouse	Leydig CL	ILCs	2D	0	0	0	0	0	0	1	0	0	0	0	0	0	0	0	0	0	0	0	0	0	0	0	0	0	0	1	0	0	0
27147129	2017	TM3	M	normal	mouse	Leydig CL	ILCs	2D	0	0	0	0	0	0	0	0	0	0	0	0	0	0	0	0	0	1	0	0	0	0	0	0	0	0	0	0	0	0
27155079	2016	TM3	M	normal	mouse	Leydig CL	ILCs	2D	0	0	0	0	0	1	1	0	0	1	1	0	0	0	0	0	0	1	0	0	0	0	0	0	0	0	1	0	0	0
27267904	2016	TM3	M	normal	mouse	Leydig CL	ILCs	2D	0	0	0	0	0	0	0	0	0	0	0	0	0	0	0	0	0	1	0	0	0	0	0	0	0	0	0	0	0	0
27397680	2016	TM3	M	normal	mouse	Leydig CL	ILCs	2D	0	1	0	0	0	0	0	0	0	0	0	0	0	0	0	0	0	0	0	0	0	0	0	0	0	0	1	0	0	0
27465829	2016	TM3	M	normal	mouse	Leydig CL	ILCs	2D	0	0	0	0	0	1	1	0	0	0	0	0	0	0	0	0	0	0	0	0	0	0	0	0	0	0	0	0	0	0
28502228	2017	TM3	M	normal	mouse	Leydig CL	ILCs	2D	0	1	0	0	0	0	0	0	0	1	1	0	0	0	0	0	0	0	0	0	0	0	0	0	0	0	0	0	0	0
28719047	2018	TM3	M	normal	mouse	Leydig CL	ILCs	2D	0	0	0	0	0	0	0	0	0	0	0	0	0	0	0	0	0	1	0	0	0	0	0	0	0	0	0	0	0	0
29040059	2017	TM3	M	normal	mouse	Leydig CL	ILCs	2D	0	0	0	0	0	0	0	0	0	0	0	0	0	0	0	0	0	1	0	0	0	0	0	0	0	0	1	0	0	0
29075365	2017	TM3	M	normal	mouse	Leydig CL	ILCs	2D	0	0	0	0	0	0	0	0	0	0	0	0	0	0	0	0	0	1	0	0	0	0	0	0	0	0	0	0	0	0
29247840	2018	TM3	M	normal	mouse	Leydig CL	ILCs	2D	0	0	0	0	0	0	0	0	0	0	0	0	0	0	0	0	0	1	0	0	0	0	0	0	0	0	0	0	0	0
29295490	2017	TM3	M	normal	mouse	Leydig CL	ILCs	2D	0	0	0	0	0	1	0	0	0	0	0	0	0	0	0	0	0	1	0	0	0	0	0	0	0	0	1	0	0	0
29753783	2018	TM3	M	normal	mouse	Leydig CL	ILCs	2D	0	0	0	0	0	0	0	0	0	0	0	0	0	0	0	0	0	1	0	0	0	0	0	0	0	0	0	0	0	0
29768980	2018	TM3	M	normal	mouse	Leydig CL	ILCs	2D	0	0	0	0	0	1	0	0	0	0	0	0	0	0	0	0	0	1	0	0	0	0	0	0	0	0	1	0	0	0
30084791	2018	TM3	M	normal	mouse	Leydig CL	ILCs	2D	0	0	0	0	0	0	0	0	0	0	1	0	0	0	1	0	0	1	0	0	0	0	0	0	0	0	0	0	1	0
30165274	2018	TM3	M	normal	mouse	Leydig CL	ILCs	2D	0	0	0	0	0	1	0	0	0	0	0	0	0	0	0	0	0	1	0	0	0	0	0	0	0	0	1	0	0	0
30415262	2018	TM3	M	normal	mouse	Leydig CL	ILCs	2D	0	0	0	0	0	0	0	0	0	0	1	1	0	0	0	0	0	0	0	0	0	0	0	0	0	0	1	0	0	0
30533263	2018	TM3	M	normal	mouse	Leydig CL	ILCs	2D	0	0	0	0	0	1	1	0	0	0	0	0	0	0	0	0	0	0	0	0	0	0	0	0	0	0	1	1	0	0
30608882	2019	TM3	M	normal	mouse	Leydig CL	ILCs	2D	0	0	0	0	0	0	0	0	0	0	0	0	0	0	0	0	0	1	0	0	0	0	0	0	0	0	1	0	0	0
30609807	2019	TM3	M	normal	mouse	Leydig CL	ILCs	2D	0	0	0	0	0	0	0	0	0	0	0	0	0	0	0	0	0	1	1	0	0	0	0	0	0	0	0	0	0	0
30678458	2019	TM3	M	normal	mouse	Leydig CL	ILCs	2D	0	0	0	0	0	0	0	0	0	0	0	0	0	0	0	0	0	0	0	0	0	0	0	0	0	0	0	0	0	0
30717178	2019	TM3	M	normal	mouse	Leydig CL	ILCs	2D	0	0	0	0	0	0	0	0	0	0	0	0	0	0	0	0	0	1	0	0	0	0	0	0	0	0	0	0	0	0
31090235	2019	TM3	M	normal	mouse	Leydig CL	ILCs	2D	0	0	0	0	0	0	0	0	0	0	0	0	0	0	0	0	0	0	0	0	0	0	0	0	0	0	1	0	0	0
31091478	2019	TM3	M	normal	mouse	Leydig CL	ILCs	2D	0	0	0	0	0	0	0	0	0	0	1	0	0	0	0	0	0	1	0	0	0	0	0	0	0	0	1	0	0	0
31134680	2019	TM3	M	normal	mouse	Leydig CL	ILCs	2D	0	0	0	0	0	1	0	0	0	0	0	0	0	0	0	0	0	1	0	0	0	0	0	0	0	0	1	0	0	0
31163647	2019	TM3	M	normal	mouse	Leydig CL	ILCs	2D	0	0	0	0	0	0	0	0	0	0	0	0	0	0	0	0	0	1	0	0	0	0	0	0	0	0	0	0	1	0
31342755	2019	TM3	M	normal	mouse	Leydig CL	ILCs	2D	0	0	0	0	0	0	0	0	0	0	0	0	0	0	0	0	0	1	0	0	0	0	0	0	0	0	0	0	0	0
31710847	2020	TM3	M	normal	mouse	Leydig CL	ILCs	2D	0	0	0	0	0	0	0	0	0	0	0	0	0	0	0	0	0	0	0	0	0	0	0	0	0	0	0	0	0	0
31968290	2020	TM3	M	normal	mouse	Leydig CL	ILCs	2D	0	0	0	0	0	0	1	0	0	0	0	0	0	0	0	0	0	1	0	0	0	0	0	0	0	0	1	0	0	0
32051875	2020	TM3	M	normal	mouse	Leydig CL	ILCs	2D	0	0	0	0	0	1	1	0	0	1	1	0	0	0	0	0	0	1	0	0	0	0	0	0	0	0	1	0	1	0
32155016	2020	TM3	M	normal	mouse	Leydig CL	ILCs	2D	0	0	0	0	0	0	0	0	0	0	0	0	0	0	0	0	0	1	0	0	0	0	0	0	0	0	0	0	0	0
32178576	2020	TM3	M	normal	mouse	Leydig CL	ILCs	2D	0	0	0	0	0	0	0	0	0	0	0	0	0	0	0	0	0	1	0	0	0	0	0	0	0	0	0	0	0	0
32199951	2020	TM3	M	normal	mouse	Leydig CL	ILCs	2D	0	0	0	0	0	0	0	0	0	0	0	0	0	0	0	0	0	1	0	0	0	0	0	0	0	0	1	0	0	0
32305634	2020	TM3	M	normal	mouse	Leydig CL	ILCs	2D	0	0	0	0	0	1	0	0	0	0	1	0	0	0	0	0	0	1	0	0	0	0	0	0	0	0	1	0	0	0
32584137	2020	TM3	M	normal	mouse	Leydig CL	ILCs	2D	0	0	0	0	0	0	0	0	0	0	0	0	0	1	0	0	0	1	0	0	0	0	0	0	0	0	0	0	0	0
32683091	2020	TM3	M	normal	mouse	Leydig CL	ILCs	2D	0	0	0	0	0	0	0	0	0	0	0	0	0	0	0	0	0	0	0	0	0	0	0	0	0	0	0	0	0	0
32739526	2020	TM3	M	normal	mouse	Leydig CL	ILCs	2D	0	0	0	0	0	0	0	0	0	0	0	0	0	1	0	0	0	0	0	0	0	0	0	0	0	0	0	0	0	0
32791294	2020	TM3	M	normal	mouse	Leydig CL	ILCs	2D	1	0	0	0	0	0	0	0	0	0	0	0	0	0	0	0	0	1	0	0	0	0	0	0	0	0	0	0	0	0
32918991	2021	TM3	M	normal	mouse	Leydig CL	ILCs	2D	0	0	0	0	0	0	0	0	0	0	0	0	0	0	0	0	0	1	0	0	0	0	0	0	0	0	0	0	0	0
32926461	2020	TM3	M	normal	mouse	Leydig CL	ILCs	2D	1	0	0	0	0	0	0	0	0	0	0	0	0	0	0	0	0	1	0	0	0	0	0	0	0	0	0	0	0	0
33010548	2021	TM3	M	normal	mouse	Leydig CL	ILCs	2D	0	0	0	0	0	0	0	0	0	0	0	0	0	0	0	0	0	1	0	0	0	0	0	0	0	0	0	0	0	0
33281445	2020	TM3	M	normal	mouse	Leydig CL	ILCs	2D	0	0	0	0	0	0	0	0	0	0	0	0	0	0	0	0	0	1	0	0	0	0	0	0	0	0	0	0	0	0
33297044	2021	TM3	M	normal	mouse	Leydig CL	ILCs	2D	0	0	0	0	0	1	0	0	0	1	1	0	0	0	0	0	0	1	0	0	0	0	0	0	0	0	1	0	0	0
33357553	2021	TM3	M	normal	mouse	Leydig CL	ILCs	2D	0	0	0	0	0	0	0	0	0	0	0	0	0	0	0	0	0	0	0	0	0	0	0	0	0	0	0	0	0	0
33738683	2022	TM3	M	normal	mouse	Leydig CL	ILCs	2D	0	0	0	0	0	0	0	0	0	0	0	0	0	0	0	0	0	1	0	0	0	0	0	0	0	0	0	0	0	0
33798882	2021	TM3	M	normal	mouse	Leydig CL	ILCs	2D	0	0	0	0	0	1	1	0	0	0	0	0	0	0	0	0	0	0	0	0	0	0	0	0	0	0	1	0	0	0
34062080	2021	TM3	M	normal	mouse	Leydig CL	ILCs	2D	0	0	0	0	0	0	0	0	0	0	0	0	0	1	0	0	0	1	0	0	0	0	0	0	0	0	0	0	0	0
34165216	2021	TM3	M	normal	mouse	Leydig CL	ILCs	2D	0	0	0	0	0	0	0	0	0	0	0	0	0	0	0	0	0	1	0	0	0	0	0	0	0	0	0	0	0	0
34278519	2021	TM3	M	normal	mouse	Leydig CL	ILCs	2D	0	0	0	0	0	0	0	0	0	0	0	0	0	0	0	0	0	1	0	0	0	0	0	0	0	0	0	0	0	0
34446806	2021	TM3	M	normal	mouse	Leydig CL	ILCs	2D	0	0	0	0	0	0	0	0	0	0	0	0	0	0	0	0	0	1	0	0	0	0	0	0	0	0	0	0	0	0
34887997	2021	TM3	M	normal	mouse	Leydig CL	ILCs	2D	0	0	0	0	0	0	0	0	0	0	0	0	0	0	0	0	0	1	0	0	0	0	0	0	0	0	0	0	0	0
35000049	2022	TM3	M	normal	mouse	Leydig CL	ILCs	2D	0	0	0	0	0	0	0	0	0	0	0	0	0	0	0	0	0	0	0	0	0	0	0	0	0	0	1	0	0	0
35074455	2022	TM3	M	normal	mouse	Leydig CL	ILCs	2D	0	0	0	0	0	0	0	0	0	0	1	0	0	0	0	0	0	1	0	0	0	0	0	0	0	0	1	0	1	0
35121559	2022	TM3	M	normal	mouse	Leydig CL	ILCs	2D	0	0	0	0	0	0	0	0	0	0	0	0	0	0	0	0	0	1	0	0	0	0	0	0	0	0	0	0	0	0
35175170	2022	TM3	M	normal	mouse	Leydig CL	ILCs	2D	0	0	0	0	0	0	0	0	0	0	0	0	0	0	0	0	0	1	0	0	0	0	0	0	0	0	0	0	0	0
35331755	2022	TM3	M	normal	mouse	Leydig CL	ILCs	2D	0	0	0	0	0	0	0	0	0	0	0	0	0	0	0	0	0	1	0	0	0	0	0	0	0	0	0	0	0	0
35489455	2022	TM3	M	normal	mouse	Leydig CL	ILCs	2D	0	0	0	0	0	1	0	0	0	0	0	0	0	0	0	0	0	1	0	0	0	0	0	0	0	0	1	0	0	0
35520707	2019	TM3	M	normal	mouse	Leydig CL	ILCs	2D	0	0	0	0	0	1	0	0	0	0	1	0	0	0	0	0	0	1	0	0	0	0	0	0	0	0	0	0	0	0
35798552	2022	TM3	M	normal	mouse	Leydig CL	ILCs	2D	0	0	0	0	0	1	0	0	0	0	1	0	0	0	0	0	0	1	0	0	0	0	0	0	0	0	1	0	0	0
35944696	2022	TM3	M	normal	mouse	Leydig CL	ILCs	2D	0	0	0	0	0	0	0	0	0	0	0	0	0	0	0	0	0	1	0	0	0	0	0	0	0	0	0	0	0	0
35948002	2022	TM3	M	normal	mouse	Leydig CL	ILCs	2D	0	0	0	0	0	0	1	0	0	0	0	0	0	0	0	0	0	1	0	0	0	0	0	0	0	0	0	0	0	0
35962432	2022	TM3	M	normal	mouse	Leydig CL	ILCs	2D	0	0	0	0	0	0	0	0	0	0	0	0	0	0	0	0	0	0	0	0	0	0	0	0	0	0	0	0	0	0
36014360	2022	TM3	M	normal	mouse	Leydig CL	ILCs	2D	0	0	0	0	0	0	0	0	0	0	0	0	0	0	0	0	0	0	0	0	0	0	0	0	0	0	0	0	0	0
36063617	2022	TM3	M	normal	mouse	Leydig CL	ILCs	2D	0	0	0	0	0	1	0	0	0	1	1	0	0	0	0	0	0	0	0	0	0	0	0	0	0	0	0	0	0	0
36108438	2022	TM3	M	normal	mouse	Leydig CL	ILCs	2D	0	0	0	0	0	0	0	0	0	0	0	0	0	0	0	0	0	1	0	0	0	0	0	0	0	0	0	0	0	0
36183875	2022	TM3	M	normal	mouse	Leydig CL	ILCs	2D	0	0	0	0	0	0	0	0	0	0	0	0	0	0	0	0	0	1	0	0	0	0	0	0	0	0	0	0	0	0
9027367	1997	TM3	M	normal	mouse	Leydig CL	ILCs	2D	1	1	0	0	0	0	0	0	0	0	0	0	0	1	0	1	0	0	0	0	0	0	0	0	0	0	0	0	0	0
9166904	1997	TM3	M	normal	mouse	Leydig CL	ILCs	2D	0	0	0	0	0	0	0	0	0	0	0	0	0	0	0	0	0	0	0	0	0	0	0	0	0	0	0	0	0	0
9178747	1997	TM3	M	normal	mouse	Leydig CL	ILCs	2D	0	0	0	0	0	0	0	0	0	0	0	0	0	0	0	0	0	0	0	0	0	0	0	0	0	0	0	0	0	0
36545881	2023	TM3	M	Normal	Mouse	Leydig CL	ILCs	2D	0	0	0	0	0	0	0	0	0	0	0	0	0	0	0	0	0	1	0	0	0	0	0	0	0	0	0	0	0	0
36602389	2023	TM3	M	Normal	Mouse	Leydig CL	ILCs	2D	0	0	0	0	0	1	0	0	0	0	1	0	0	0	0	0	0	1	0	0	0	0	0	0	0	0	1	0	0	0
36709824	2023	TM3	M	Normal	Mouse	Leydig CL	ILCs	2D	0	0	0	0	0	0	0	0	0	0	0	0	0	0	0	0	0	1	0	0	0	0	0	0	0	0	1	0	0	0
36715892	2023	TM3	M	Normal	Mouse	Leydig CL	ILCs	2D	0	0	0	0	0	0	0	0	0	0	0	0	0	0	0	0	0	1	0	0	0	0	0	0	0	0	0	0	0	0
36777801	2023	TM3	M	Normal	Mouse	Leydig CL	ILCs	2D	0	0	0	0	0	0	0	0	0	1	1	0	0	0	0	0	0	1	0	0	0	0	0	0	0	0	0	0	0	0
36857919	2023	TM3	M	Normal	Mouse	Leydig CL	ILCs	2D	0	0	0	0	0	0	0	0	0	0	0	0	0	0	0	0	0	1	0	0	0	0	0	0	0	0	0	0	0	0
36889036	2023	TM3	M	Normal	Mouse	Leydig CL	ILCs	2D	0	0	0	0	0	1	0	0	0	1	0	0	0	0	0	0	0	1	0	0	0	0	0	0	0	0	0	0	0	0
36948006	2023	TM3	M	Normal	Mouse	Leydig CL	ILCs	2D	0	0	0	0	0	1	0	0	0	1	0	0	0	0	0	0	0	1	0	0	0	0	0	0	0	0	1	0	0	0
37027944	2023	TM3	M	Normal	Mouse	Leydig CL	ILCs	2D	0	0	0	0	0	0	0	0	0	0	0	0	0	0	0	0	0	1	0	0	0	0	0	0	0	0	0	0	0	0
37062137	2023	TM3	M	Normal	Mouse	Leydig CL	ILCs	2D	0	0	0	0	0	0	0	1	0	0	0	0	0	0	0	0	0	0	0	0	0	0	0	0	0	0	0	0	0	0
37106514	2023	TM3	M	Normal	Mouse	Leydig CL	ILCs	2D	0	0	0	0	0	1	0	0	0	0	1	0	0	0	0	0	0	0	0	0	0	0	0	0	0	0	1	0	0	0
37207578	2023	TM3	M	Normal	Mouse	Leydig CL	ILCs	2D	0	0	0	0	0	0	0	0	0	0	0	0	0	0	0	0	0	1	0	0	0	0	0	0	0	0	0	0	0	0
37241805	2023	TM3	M	Normal	Mouse	Leydig CL	ILCs	2D	0	0	0	0	0	0	0	0	0	0	0	0	0	0	0	0	0	1	0	0	0	0	0	0	0	0	0	0	0	0
37409447	2023	TM3	M	Normal	Mouse	Leydig CL	ILCs	2D	0	0	0	0	0	1	1	0	0	1	1	0	0	0	0	0	0	1	0	0	0	0	0	0	0	0	1	0	0	0
37473983	2023	TM3	M	Normal	Mouse	Leydig CL	ILCs	2D	0	0	0	0	0	0	0	0	0	0	0	0	0	0	0	0	0	1	0	0	0	0	0	0	0	0	0	0	0	0
37517308	2023	TM3	M	Normal	Mouse	Leydig CL	ILCs	2D	0	0	0	0	0	1	0	0	0	0	0	0	0	0	0	0	0	1	0	0	0	0	0	0	0	0	0	0	0	0
37567297	2023	TM3	M	Normal	Mouse	Leydig CL	ILCs	2D	0	0	0	0	0	0	0	0	0	0	0	0	0	0	0	0	0	0	0	0	0	0	0	0	0	0	0	0	0	0
37605723	2023	TM3	M	Normal	Mouse	Leydig CL	ILCs	2D	1	0	0	0	0	0	0	0	0	0	1	0	0	0	0	0	0	1	0	0	0	0	0	0	0	0	1	0	0	0
37733161	2023	TM3	M	Normal	Mouse	Leydig CL	ILCs	2D	1	0	0	0	0	0	0	0	0	0	1	0	0	0	0	0	0	1	0	0	0	0	0	0	0	0	1	0	0	0
37796713	2023	TM3	M	Normal	Mouse	Leydig CL	ILCs	2D	1	0	0	0	0	0	0	0	0	0	0	0	0	0	0	0	0	1	0	0	0	0	0	0	0	0	0	0	0	0
37813291	2024	TM3	M	Normal	Mouse	Leydig CL	ILCs	2D	0	0	0	0	0	1	1	0	0	0	1	0	0	0	0	0	0	1	0	0	0	0	0	0	0	0	1	0	0	0
37823097	2023	TM3	M	Normal	Mouse	Leydig CL	ILCs	2D	0	0	0	0	0	0	0	0	0	0	0	0	0	0	0	0	0	1	0	0	0	0	0	0	0	0	0	0	0	0
38133746	2023	TM3	M	Normal	Mouse	Leydig CL	ILCs	2D	0	0	0	0	0	0	0	0	0	0	1	0	0	0	0	0	0	1	0	0	0	0	0	0	0	0	1	0	0	0
38134707	2024	TM3	M	Normal	Mouse	Leydig CL	ILCs	2D	0	0	0	0	0	0	0	1	0	0	0	0	0	0	0	0	0	1	0	0	0	0	0	0	0	0	0	0	0	0
38159341	2024	TM3	M	Normal	Mouse	Leydig CL	ILCs	2D	0	0	0	0	0	1	1	0	0	1	0	0	0	0	0	0	0	1	0	0	0	0	0	0	0	0	0	0	0	0
38199345	2024	TM3	M	Normal	Mouse	Leydig CL	ILCs	2D	0	0	0	0	0	0	0	0	0	0	0	0	0	0	0	0	0	1	0	0	0	0	0	0	0	0	0	0	0	0
38227285	2024	TM3	M	Normal	Mouse	Leydig CL	ILCs	2D	0	0	0	0	0	0	0	0	0	1	0	0	0	0	0	0	0	1	0	0	0	0	0	0	0	0	0	0	0	0
38353742	2024	TM3	M	Normal	Mouse	Leydig CL	ILCs	2D	0	0	0	0	0	0	0	0	0	0	0	0	0	0	0	0	0	1	0	0	0	0	0	0	0	0	0	0	0	0
38479314	2024	TM3	M	Normal	Mouse	Leydig CL	ILCs	2D	0	0	0	0	0	0	0	0	0	1	1	0	0	0	0	0	0	0	0	0	0	0	0	0	0	0	1	0	0	0
38590960	2024	TM3	M	Normal	Mouse	Leydig CL	ILCs	2D	0	0	0	0	0	1	1	0	0	1	1	0	0	0	0	0	0	1	0	0	0	0	0	0	0	0	1	0	0	0
38641014	2024	TM3	M	Normal	Mouse	Leydig CL	ILCs	2D	0	0	0	0	0	0	0	0	0	0	0	0	0	0	0	0	0	1	0	0	0	0	0	0	0	0	0	0	0	0
38662754	2024	TM3	M	Normal	Mouse	Leydig CL	ILCs	2D	0	0	0	0	0	1	1	1	0	1	1	0	0	0	0	0	0	1	1	0	0	0	0	0	0	0	1	0	0	0
38663197	2024	TM3	M	Normal	Mouse	Leydig CL	ILCs	2D	0	0	0	0	0	0	0	0	0	0	0	0	0	0	0	0	0	1	0	0	0	0	0	0	0	0	0	0	1	1
38703505	2024	TM3	M	Normal	Mouse	Leydig CL	ILCs	2D	0	0	0	0	0	1	1	1	0	0	0	0	0	0	0	0	0	1	0	0	0	0	0	0	0	0	0	0	0	0
38758777	2024	TM3	M	Normal	Mouse	Leydig CL	ILCs	2D	0	0	0	0	0	0	0	0	0	0	0	0	0	0	0	0	0	1	0	0	0	0	0	0	0	0	0	0	0	0
38797476	2024	TM3	M	Normal	Mouse	Leydig CL	ILCs	2D	0	0	0	0	0	0	0	0	0	0	0	0	0	0	0	0	0	1	0	0	0	0	0	0	0	0	0	0	0	0
38828543	2024	TM3	M	Normal	Mouse	Leydig CL	ILCs	2D	0	0	0	0	0	1	1	0	0	1	0	0	0	0	0	0	0	1	1	0	0	0	0	0	0	0	1	0	1	0
38858301	2024	TM3	M	Normal	Mouse	Leydig CL	ILCs	2D	0	0	0	0	0	0	0	0	0	0	0	0	0	0	0	0	0	1	0	0	0	0	0	0	0	0	0	0	0	0
38964181	2024	TM3	M	Normal	Mouse	Leydig CL	ILCs	2D	0	0	0	0	0	0	0	0	0	0	0	0	0	0	0	0	0	1	0	0	0	0	0	0	0	0	1	0	0	0
39195663	2024	TM3	M	Normal	Mouse	Leydig CL	ILCs	2D	0	0	0	0	0	0	0	0	0	0	0	0	0	0	0	0	0	1	0	0	0	0	0	0	0	0	0	0	0	0
39232300	2024	TM3	M	Normal	Mouse	Leydig CL	ILCs	2D	0	0	0	0	0	0	0	0	0	0	0	0	0	0	0	0	0	1	0	0	0	0	0	0	0	0	0	0	0	0
39236859	2024	TM3	M	Normal	Mouse	Leydig CL	ILCs	2D	0	0	0	0	0	1	0	0	0	0	1	0	0	0	0	0	0	0	0	0	0	0	0	0	0	0	1	0	0	1
39239657	2024	TM3	M	Normal	Mouse	Leydig CL	ILCs	2D	0	0	0	0	0	0	0	0	0	0	0	0	0	0	0	0	0	1	1	0	0	0	0	0	0	0	0	0	0	0
39388074	2024	TM3	M	Normal	Mouse	Leydig CL	ILCs	2D	0	0	0	0	0	0	0	0	0	0	0	0	0	0	0	0	0	1	0	0	0	0	0	0	0	0	0	0	0	0
39420836	2024	TM3	M	Normal	Mouse	Leydig CL	ILCs	2D	0	0	0	0	0	0	0	0	0	0	0	0	0	0	0	0	0	1	0	0	0	0	0	0	0	0	0	0	0	0
39452873	2024	TM3	M	Normal	Mouse	Leydig CL	ILCs	2D	0	0	0	0	0	0	0	0	0	0	0	0	0	0	0	0	0	1	0	0	0	0	0	0	0	0	0	0	0	0
39488872	2024	TM3	M	Normal	Mouse	Leydig CL	ILCs	2D	0	0	0	0	0	0	0	0	0	0	0	0	0	0	0	0	0	1	0	0	0	0	0	0	0	0	0	0	0	0
33932363	2021	TM3	M/M/M	normal/normal/normal	mouse/mouse/mouse	Leydig CL/primary LCs/primary LCs	ILCs/ALCs/ALCs	2D/2D/2D	0	0	0	0	0	0	0	0	0	0	0	0	0	0	0	0	0	1	0	0	0	0	0	0	0	0	0	0	0	0
29566712	2018	TM3	M	normal	mouse	Leydig CL	ILCs	2D	1	0	0	0	0	0	0	0	0	0	0	0	0	1	0	0	0	1	0	0	0	0	0	0	0	0	0	0	0	0
34550611	2022	TM3	M	normal	mouse	Leydig CL	ILCs	2D	0	0	0	0	0	0	0	0	0	0	1	0	0	1	0	0	0	1	0	0	0	0	0	0	0	0	0	0	0	0
34697420	2022	TM3	M	normal	mouse	Leydig CL	ILCs	2D	0	0	0	0	0	0	0	0	0	0	0	0	0	0	0	0	0	1	0	0	0	0	0	0	0	0	1	0	0	0
34894202	2022	TM3	M	normal	mouse	Leydig CL	ILCs	2D	0	0	0	0	0	1	0	0	0	1	0	0	0	0	0	0	0	1	0	0	0	0	0	0	0	0	1	0	0	0
35392568	2022	TM3	M	normal	mouse	Leydig CL	ILCs	2D	1	0	0	0	0	0	0	0	0	0	0	0	0	0	0	0	0	1	0	0	0	0	0	0	0	0	0	0	0	0
36123787	2022	TM3	M	normal	mouse	Leydig CL	ILCs	2D	0	0	0	0	0	0	0	0	0	0	0	0	0	0	0	0	0	1	0	0	0	0	0	0	0	0	0	0	0	0
35550872	2022	TM3	M	normal	mouse	Leydig CL	ILCs	3D - others (spheroid)/2D	0	0	0	0	0	0	0	0	0	0	0	0	0	0	0	0	0	0	0	0	0	0	0	0	0	0	0	0	0	0
30816488	2019	TM3/-	M/M	normal/normal	mouse/mouse	Leydig CL/primary LCs	ILCs	2D/2D	0	0	0	0	0	0	0	0	0	0	0	0	0	0	0	0	0	1	0	0	0	0	0	0	0	0	0	0	0	0
33148124	2021	TM3/-	M/M	normal/nomrla	mouse/mouse	Leydig CL/primary LCs	ILCs/ALCs	2D/2D	0	0	0	0	0	1	0	0	0	0	1	0	0	0	0	0	0	1	0	0	0	0	0	0	0	0	1	0	0	0
34808194	2021	TM3/-	M/M	normal/normal	mouse/mouse	Leydig CL/primary LCs	ILCs/ALCs	2D	0	0	0	0	0	1	1	0	0	0	1	0	0	0	0	0	0	1	0	0	0	0	0	0	0	0	1	0	1	0
33957581	2021	TM3/-	M/M	normal/normal	mouse/mouse	Leydig CL/primary LCs	ILCs/ILCs	2D	0	0	0	0	0	1	1	0	0	0	1	0	0	0	0	0	0	1	0	0	0	0	0	0	0	0	1	0	0	0
34355300	2021	TM3/-	M/M	normal/normal	mouse/mouse	Leydig CL/primary LCs	ILCs/PLCs	2D	0	1	0	0	0	1	0	0	0	1	0	0	0	0	0	0	0	1	0	0	0	0	0	0	0	0	1	0	0	0
30628054	2019	TM3/-	M/M	normal/normal	mouse/mouse	Leydig CL/primary LCs	ILCs/unspecified	2D/2D	0	0	0	0	0	1	0	0	0	0	1	0	0	1	0	0	0	1	0	0	0	0	0	0	0	0	1	0	0	0
35753227	2022	TM3/-	M/M	normal/normal	mouse/mouse	Leydig CL/primary LCs	ILCs/unspecified	2D/2D	0	0	0	0	0	0	0	0	0	0	0	0	0	0	0	0	0	1	0	0	0	0	0	0	0	0	0	0	0	0
14736734	2004	TM3/-	M/M	normal/normal	mouse/rat	Leydig CL/primary LCs	ILCs/ALCs	2D/2D	0	0	0	0	0	0	0	1	0	0	0	0	0	0	0	0	0	0	1	0	0	0	0	0	0	0	0	0	0	0
21822295	2011	TM3/-	M/M	normal/normal	mouse/rat	Leydig CL/primary LCs	ILCs/ALCs	2D/2D	0	1	0	0	0	0	0	0	0	0	0	0	0	0	0	0	0	1	0	0	0	0	0	0	0	0	1	0	0	0
2550403	1989	TM3/-	M/M	normal/normal	mouse/rat	Leydig CL/primary LCs	ILCs/ALCs	2D/2D	1	0	0	0	0	0	0	0	0	0	0	0	0	0	0	0	0	1	0	0	0	0	0	0	0	0	0	0	0	0
8895383	1996	TM3/-	M/M	normal/normal	mouse/rat	Leydig CL/primary LCs	ILCs/ALCs	2D/2D	0	1	0	0	0	0	0	0	0	0	0	0	0	0	0	0	0	0	0	0	0	0	0	0	0	0	0	0	0	0
30400066	2018	TM3/-	M/M	normal/normal	mouse/rat	Leydig CL/primary LCs	ILCs/ILCs	2D	0	0	0	0	0	1	0	0	0	0	0	0	0	0	0	0	0	1	0	0	0	0	0	0	0	0	1	0	1	0
37995086	2024	TM3/-	M/M	Normal/Normal	Mouse/Rat	Leydig CL/Primary LCs	ILCs/Unspecified	2D/2D	0	0	0	0	0	0	0	0	0	0	0	0	0	1	0	0	0	1	0	0	0	0	0	0	0	0	1	0	0	0
37269882	2023	TM3/-	M/M	Normal/Normal	Mouse/Unspecified	Leydig CL/Primary LCs	ILCs/Unspecified	2D/2D	1	0	0	0	0	0	1	0	0	0	1	0	0	0	0	0	0	0	0	0	0	0	0	0	0	0	0	0	0	0
32596241	2020	TM3/-	M/M/M	normal/normal/normal	mouse/porcine/porcine	Leydig CL/primary LCs/primary LCs	ILCs/SLCs/ALCs	2D/2D/2D	0	0	0	0	0	0	0	0	0	0	0	0	0	0	0	0	0	0	0	0	0	0	0	0	0	0	0	0	0	0
31959736	2020	TM3/-/-	M/M	normal/normal/normal	mouse/human/mouse	Leydig CL/primary LCs/primary LCs	ILCs/ALCs/ALCs	2D/2D/2D	0	0	0	0	0	0	0	0	0	0	0	0	0	0	0	0	0	1	0	0	0	0	0	0	0	0	0	0	0	0
32067268	2020	TM3/-/-	M/M/M	normal/normal/genetically modified	mouse/mouse/mouse	Leydig CL/primary LCs/primary LCs	ILCs/unspecified/unspecified	2D/2D/2D	0	0	0	0	0	0	1	0	0	0	1	0	0	0	0	0	0	1	0	0	0	0	0	0	0	0	1	0	0	1
35312628	2022	TM3/-/-	M/M/M	normal/normal/genetically modified	mouse/mouse/mouse	Leydig CL/primary LCs/primary LCs	ILCs/unspecified/unspecified	2D/2D/2D	0	0	0	0	0	1	0	0	0	0	1	0	0	0	0	0	0	1	0	0	0	0	0	0	0	0	1	0	0	0
35934769	2022	TM3/MA-10/-	M/M/M	normal/cancerous/normal	mouse/mouse/human	Leydig CL/Leydig CL/primary LCs	ILCs/unspecified/unspecified	2D/2D/2D	1	0	0	0	0	0	1	0	0	0	1	0	0	0	0	0	0	1	0	0	0	0	0	0	0	0	1	0	0	0

## Sheet: Abbreviation
2D	two-dimensional
3D	three-dimensional
17-OHP4	17α-hydroxyprogesterone
17-OHP5	17α-hydroxypregnenolone
5α-A	androstanedione
A4	androstenedione
A5	androstenediol
ADIOL	androstanediol
ADSCs	adipose tissue-derived stromal cells
AKR1C3	aldo-keto reductase family 1 member C3
ALCs	adult Leydig cells
AN	androsterone
BMSCs	bone marrow stem cells
cAMP	cyclic adenosine monophosphate
CL	cell line
CYP11A1	cytochrome P450 11A1
CYP17A1	cytochrome P450 family 17
CYP19A1	cytochrome P450 family 19
DHEA	dehydroepiandrosterone
DHEA-S	dehydroepiandrosterone sulfate
DHP	dihydroprogesterone
DHT	dihydrotestosterone
E1	estrone
E2	estradiol
E3	estriol
ESCs	embryonic stem cells
F	female
FLCs	fetal Leydig cells
hCG	human chorionic gonadotropin
HSD17B3	hydroxysteroid 17-beta dehydrogenase 3
HSD3B	3-beta-hydroxysteroid dehydrogenase
CHOL	cholesterole
ILCs	immature Leydig cells
iPSCs	induced pluripotent stem cells
LCs	Leydig cells
LH	luteinizing hormone
M	man
MCs	mesenchymal cells
MSCs	mesenchymal stem cells
P4	progesterone
P5	pregnenolone
PLCs	progenitor Leydig cells
PSCs	pluripotent stem cells
SLCs	stem Leydig cells
SRD5A1	steroid 5-alpha-reductase
STAR	steroidogenic acute regulatory protein
T	testosterone
TSPO	translocator protein
UC-MSCs	umbilical cord - mesenchymal stem cells
