# Supplementary material for: In vitro models for testicular steroidogenesis: current status and future perspectives
Source: Arch Toxicol. 2026 Apr 28;100(8):3211–29. doi: 10.1007/s00204-026-04380-5 (PMC13379425; doi:10.1007/s00204-026-04380-5)
Supplement: Supplementary file 3 — Supplementary Material 3 [file 204_2026_4380_MOESM3_ESM.xlsx]

## Sheet: Legend_Abbreviations
Color-coding representing the effects observed in the study:
	Increase
	Decrease
	No effect
	Opposing or inconsistent effects depending on exposure parameters (e.g., duration, concentration) or the specific setup of the steroidogenesis assay, with color-coding used to indicate direction of these inconsistencies.
	Not evaluated
Abbreviations
17-OHP4	17α-hydroxyprogesterone
17-OHP5	17α-hydroxypregnenolone
20α-HC	20α-hydroxycholesterol
2D	two-dimensional
3D	three-dimensional
5α-A	androstanedione
8-Br-cAMP	8-bromoadenosine 3',5'-cyclic adenosine monophosphate
A4	androstenedione
A5	androstenediol
ADIOL	androstanediol
AKR1C3	aldo-keto reductase family 1 member C3
AN	androsterone
BPA	bisphenol A
BSA	bovine serum albumin
CCK8	cell counting kit-8
CCS	cosmic calf serum
CHOL	cholesterol
CiLCs	chemical compound-induced Leydig-like cells
CMIA	chemiluminescence microparticle immuno assay
CS-FBS	charcoal stripped fetal bovine serum
CYP11A1	cytochrome P450 11A1
CYP17A1	cytochrome P450 family 17
CYP19A1	cytochrome P450 family 19
db-cAMP	dibutyryl cyclic-AMP
DCC-FBS	dextran-coated, charcoal-treated fetal bovine serum
DC-FBS	dextran-coated, charcoal-treated fetal bovine serum
DEHP	di-2-ethylhexyl phthalate
DELFIA	dissociation-enhanced lanthanide fluorescent immunoassay
DHEA	dehydroepiandrosterone
DHEA-S	dehydroepiandrosterone sulfate
DHP	dihydroprogesterone
DHT	dihydrotestosterone
E1	estrone
E2	17b-estradiol
E3	estriol
EC50	concentration of inducer or inhibitor that cause 50% response
ECL	electrochemiluminescence
EDS	ethylene dimethanesulfonate
EIA	enzyme immunoassay
ELISA	enzyme linked immunosorbent assay
ESC	embryonic stem cell
ESC-SF1	embryonic stem cells overexpressed with the transcription factor steroidogenic factor-1 (SF-1)
FBS	fetal bovine serum
FCS	fetal calf serum
FIA	fluorescence immunoassay
FSK	forskolin
GC-MS	gas chromatography–mass spectrometry
GC-MS/MS	gas chromatography–tandem mass spectrometry
gd	gestational day
gw	gestational week
hCG	human chorionic gonadotropin
HPLC/ESI-MS	high-performance liquid chromatography with electrospray ionization mass spectrometry
HS	horse serum
HSD17B3	hydroxysteroid 17-beta dehydrogenase 3
HSD3B	3-beta-hydroxysteroid dehydrogenase
HT	high-throughput
LC	Leydig cell
LC/ESI-MS	liquid chromatography with electrospray ionization mass spectrometry
LC50	median lethal concentration
LC-MS	liquid chromatography–mass spectrometry
LC-MS/MS	liquid chromatography–tandem mass spectrometry
LH	luteinizing hormone
LOEC	lowest observed effect concentration
MEF	mouse embryonic fibroblast
MEHP	mono-(2-ethylhexyl) phthalate
P4	progesterone
P5	pregnenolone
PLF	periodontal ligament fibroblasts
RIA	radioimmunoassay
RTCA	real-time cell analysis
SB431542	a selective and potent inhibitor of the TGF-β/Activin/NODAL pathway
SC	serum-containing
SF	serum-free
SLCs	stem Leydig cells
SRD5A1	steroid 5-alpha-reductase
STAR	steroidogenic acute regulatory protein
T	testosterone
TSPO	translocator protein
UHPLC-MS	ultra-high performance liquid chromatography mass spectrometry
UPLC ToF-MS	ultra performance liquid chromatography with time-of-flight mass spectrometry
UPLC–MS/MS	ultra performance liquid chromatography tandem mass spectrometry
VITROS Eci	competitive chemiluminescent immunoassay

## Sheet: Cell models_Overview
PMID	CELL LINE	Gender	Cancerous/ Normal cells	Species	Cell type	Developmental phase	Culturing - 2D vs 3D	Exposure medium	Method for hormone evaluation	STIMULATION					ENZYMES							HORMONE														Cholesterol transport
										hCG	LH	cAMP analog	Hydroxy-cholesterol	Forskolin	CYP11A1	CYP17A1	CYP19A1	AKR1C3/6/14	HSD17B	HSD3B	SRD5A1	P5	P4	DHEA/ DHEA-S	A4	A5	T	E2/E1/E3	DHT	17-OHP5	17-OHP4	ADIOL	AN	DHP	5α-A	STAR	TSPO	CHOL transport	Lipid droplets
31398257	-	Male	Normal	Human	Primary testicular cells	Precursors of LCs -testicular PDGFRα+ cells from adult into Leydig-like cells	2D	SF medium	ELISA; LC-MS; Elecsys immunoassay	1	0	1	0	1	1	1	0	0	1	1	0	0	1	0	1	0	1	0	0	0	0	0	0	0	0	1	0	0	0
25340537	-	unspecified	Normal	Mouse	Primary ESCs	Precursors of LCs - ESCs differentiation into Leydig-like cells	2D	SC medium	RIA	0	0	1	0	1	1	1	0	0	0	1	0	0	1	0	0	0	1	0	0	0	0	0	0	0	0	1	0	0	0
32735821	-	unspecified	Normal	Human	Primary fibroblasts	Precursor of LCs - converting Human Periodontal Ligament Fibroblasts into Human CiLCs to LC-like cells	2D	medium w/ 10% FBS	RIA	0	1	0	1	1	0	1	0	0	1	1	0	0	0	0	0	0	1	0	0	0	0	0	0	0	0	1	0	0	1
1645279	-	Male	Normal	Rat	Primary LCs	Adult	2D	SF medium	RIA	0	1	1	0	1	0	0	0	0	0	0	0	1	0	0	0	0	1	0	0	0	0	0	0	0	0	0	0	0	0
25677926	-	Male	Normal	Mouse	Primary LCs	Adolescent	2D	SF medium	RIA	1	0	0	0	0	1	1	0	0	0	1	0	0	0	0	0	0	1	0	0	0	0	0	0	0	0	1	0	0	0
25677926	-	Male	Normal	Mouse	Primary LCs	Adolescent	2D	SF medium	RIA	1	0	0	0	0	1	1	0	0	0	1	0	0	0	0	0	0	1	0	0	0	0	0	0	0	0	1	0	0	0
18583092	-	Male	Normal	Rat	Primary LCs	Adolescent	2D	medium w/ 0.5% BSA	RIA	1	1	1	1	0	0	0	0	0	0	0	1	1	0	0	0	0	1	0	0	0	0	0	0	0	1	1	0	1	0
21752447	-	Male	Normal	Dog	Primary LCs	Adolescent/adult	2D	medium w/0.1% BSA	EIA	0	0	0	0	0	0	0	0	0	0	0	0	0	0	0	0	0	1	0	0	0	0	0	0	0	0	0	0	0	0
24512812	-	Male	Normal	Mouse	Primary LCs	Adolescent/adult	2D	SC medium	ELISA	1	0	1	0	0	1	1	0	0	1	1	0	0	0	0	0	0	1	0	0	0	0	0	0	0	0	1	0	0	0
10363120	-	Male	Normal	Hamster	Primary LCs	Adult	2D	SF medium	RIA	1	0	0	0	1	0	0	0	0	0	0	0	0	0	0	0	0	1	0	0	0	0	0	0	0	0	0	0	0	0
17161578	-	Male	Normal	Mouse	Primary LCs	Adult	2D	SF medium	RIA	1	0	0	0	0	1	0	0	0	0	1	0	0	0	0	0	0	1	0	0	0	0	0	0	0	0	1	0	0	0
27590779	-	Male	Normal	Mouse	Primary LCs	Adult	2D	medium w/ 5% FBS	RIA	0	0	0	0	0	0	0	0	0	0	0	0	0	0	0	0	0	1	1	1	0	0	0	0	0	0	0	0	0	0
33148124	-	Male	Normal	Mouse	Primary LCs	Adult	2D	medium w/ 10% FBS	ELISA	0	0	0	0	0	1	0	0	0	0	1	0	0	0	0	0	0	1	0	0	0	0	0	0	0	0	1	0	0	0
1955071	-	Male	Normal	Rat	Primary LCs	Adult	2D	SF medium	RIA	1	0	1	0	1	0	0	0	0	0	0	0	0	0	0	0	0	1	0	0	0	0	0	0	0	0	0	0	0	0
2840013	-	Male	Normal	Rat	Primary LCs	Adult	2D	medium w/ 0.2% BSA	RIA	1	0	0	0	0	0	0	0	0	0	0	0	0	0	0	0	0	1	0	0	0	0	0	0	0	0	0	0	0	0
2981068	-	Male	Normal	Rat	Primary LCs	Adult	2D	SF medium	RIA	0	0	1	0	1	0	0	0	0	0	0	0	1	0	0	0	0	1	0	0	0	0	0	0	0	0	0	0	0	0
3017932	-	Male	Normal	Rat	Primary LCs	Adult	2D	SF medium	RIA	1	0	0	0	1	0	0	0	0	0	0	0	0	0	0	0	0	1	0	0	0	0	0	0	0	0	0	0	0	0
3188813	-	Male	Normal	Rat	Primary LCs	Adult	2D	SF medium	RIA	0	1	0	0	1	0	0	0	0	0	0	0	0	0	0	0	0	1	0	0	0	0	0	0	0	0	0	0	0	0
6316065	-	Male	Normal	Rat	Primary LCs	Adult	2D	SF medium	not specified	1	0	1	0	1	0	0	0	0	0	0	0	0	0	0	0	0	1	0	0	0	0	0	0	0	0	0	0	0	0
7588282	-	Male	Normal	Rat	Primary LCs	Adult	2D	SF medium	RIA	0	1	0	0	1	0	0	0	0	0	0	0	0	0	0	0	0	1	0	0	0	0	0	0	0	0	0	0	0	0
7589908	-	Male	Normal	Rat	Primary LCs	Adult	2D	medium w/ 0.1% BSA	RIA	1	1	0	0	0	0	0	0	0	0	0	0	0	0	0	0	0	1	0	0	0	0	0	0	0	0	0	0	0	0
8519345	-	Male	Normal	Rat	Primary LCs	Adult	2D	SF medium	RIA	0	1	0	0	0	0	0	0	0	0	0	0	0	0	0	0	0	1	0	0	0	0	0	0	0	0	0	0	0	0
8735605	-	Male	Normal	Rat	Primary LCs	Adult	2D	SF medium	RIA	0	1	0	0	1	0	0	0	0	0	0	0	0	0	0	0	0	1	0	0	0	0	0	0	0	0	0	0	0	0
9886754	-	Male	Normal	Rat	Primary LCs	Adult	2D	SF medium	RIA	1	0	1	0	1	0	0	0	0	0	0	0	0	0	0	0	0	1	0	0	0	0	0	0	0	0	0	0	0	0
10928947	-	Male	Normal	Rat	Primary LCs	Adult	2D	SF medium	RIA	1	0	1	0	1	0	0	0	0	0	0	0	0	0	0	0	0	1	0	0	0	0	0	0	0	0	0	0	0	0
11135360	-	Male	Normal	Rat	Primary LCs	Adult	2D	SF medium	RIA	1	0	1	1	1	0	0	0	0	0	0	0	0	0	0	0	0	1	0	0	0	0	0	0	0	0	0	0	0	0
11500963	-	Male	Normal	Rat	Primary LCs	Adult	2D	SF medium	RIA	1	0	1	1	1	1	0	0	0	0	0	0	0	0	0	0	0	1	0	0	0	0	0	0	0	0	1	0	0	0
12072389	-	Male	Normal	Rat	Primary LCs	Adult	2D	SC medium	RIA	1	0	0	0	0	0	0	0	0	0	0	0	0	0	0	0	0	1	0	0	0	0	0	0	0	0	0	0	0	0
14605012	-	Male	Normal	Rat	Primary LCs	Adult	2D	medium w/ 0.1% BSA	RIA	0	1	0	0	0	0	1	0	0	0	0	0	0	0	0	0	0	1	1	0	0	0	0	0	0	0	1	0	0	0
14635199	-	Male	Normal	Rat	Primary LCs	Adult	2D	SF medium	RIA	1	0	1	1	1	1	0	0	0	0	0	0	0	0	0	0	0	1	0	0	0	0	0	0	0	0	1	0	0	0
15680312	-	Male	Normal	Rat	Primary LCs	Adult	2D	medium w/ 0.1% BSA	RIA	1	0	0	1	0	0	0	0	0	0	0	0	0	0	0	0	0	1	0	0	0	0	0	0	0	0	0	0	0	0
16130272	-	Male	Normal	Rat	Primary LCs	Adult	2D	SF medium	RIA	0	1	0	0	1	0	0	0	0	0	0	0	0	0	0	1	0	1	0	0	0	0	0	0	0	0	0	0	0	0
18559981	-	Male	Normal	Rat	Primary LCs	Adult	2D	SF medium	RIA	1	0	1	0	1	1	0	0	0	0	0	0	1	0	0	0	0	1	0	0	0	0	0	0	0	0	1	0	0	0
18583092	-	Male	Normal	Rat	Primary LCs	Adult	2D	medium w/ 0.5% BSA	RIA	1	1	1	1	0	0	0	0	0	0	0	1	1	0	0	0	0	1	0	0	0	0	0	0	0	1	1	0	1	0
20432242	-	Male	Normal	Rat	Primary LCs	Adult	2D	SF medium	RIA	0	0	0	0	1	1	0	0	0	0	0	0	1	0	0	0	0	1	0	0	0	0	0	0	0	0	1	0	0	0
22200534	-	Male	Normal	Rat	Primary LCs	Adult	2D	SF medium	RIA	0	0	0	0	0	0	0	1	0	0	1	0	0	0	0	0	0	1	0	0	0	0	0	0	0	0	0	0	0	0
22525294	-	Male	Normal	Rat	Primary LCs	Adult	2D	medium w/0.1% BSA	RIA	0	0	0	0	0	1	1	0	0	1	1	0	0	0	0	0	0	1	0	0	0	0	0	0	0	0	1	0	0	0
23347875	-	Male	Normal	Rat	Primary LCs	Adult	2D	SF medium	RIA	1	0	0	1	1	1	1	0	0	1	1	0	0	1	0	0	0	1	0	1	0	0	0	0	0	0	1	1	0	0
25891800	-	Male	Normal	Rat	Primary LCs	Adult	2D	medium w/ 0.1% BSA	RIA	0	0	0	0	0	0	0	0	0	0	0	0	0	0	0	0	0	1	0	0	0	0	0	0	0	0	0	0	0	0
29702242	-	Male	Normal	Rat	Primary LCs	Adult	2D	SF medium	RIA	0	1	1	1	0	1	1	0	0	0	1	0	0	0	0	0	0	1	0	0	0	0	0	0	0	0	1	0	0	0
23670170	-	Male	Cancerous	Human	Primary LCs	Adult	3D - explants	SF medium	RIA	0	0	0	0	0	1	0	0	0	0	0	0	0	0	0	0	0	0	0	0	0	0	0	0	0	0	0	0	0	0
28482050	-	Male	Normal	Human	Primary LCs	Adult	3D - explants	SF medium	RIA	1	0	0	0	0	0	0	0	0	0	0	0	0	0	0	0	0	1	0	0	0	0	0	0	0	0	0	0	0	0
9928669	-	Male	Normal	Rat	Primary LCs	Adult	3D - explants	SF & SC medium	RIA	1	0	0	0	0	0	0	0	0	0	0	0	0	0	0	0	0	1	1	0	0	0	0	0	0	0	0	0	0	0
19897028	-	Male	Normal	Rat	Primary LCs	Adult	3D - explants	SF medium	RIA	1	0	0	0	0	0	0	0	0	0	0	0	0	0	0	0	0	1	0	0	0	0	0	0	0	0	0	0	0	0
24030937	-	Male	Normal	Human	Primary LCs	Fetal	3D - explants	SF medium	RIA	1	0	0	0	0	0	0	0	0	0	0	0	0	0	0	0	0	1	0	0	0	0	0	0	0	0	0	0	0	0
25706302	-	Male	Normal	Human	Primary LCs	Fetal	3D - explants	SF medium	RIA	1	1	0	0	0	0	0	0	0	0	0	0	0	0	0	0	0	1	0	0	0	0	0	0	0	0	0	0	0	0
16979278	-	Male	Normal	Rat	Primary LCs	Fetal	3D - explants	SF medium	ELISA	0	1	0	0	0	0	0	0	0	0	0	0	0	0	0	0	0	1	0	0	0	0	0	0	0	0	0	0	0	0
25706302	-	Male	Normal	Rat	Primary LCs	Fetal	3D - explants	SF medium	RIA	0	0	0	0	0	0	0	0	0	0	0	0	0	0	0	0	0	1	0	0	0	0	0	0	0	0	0	0	0	0
25706302	-	Male	Normal	Rat	Primary LCs	Fetal	3D - explants	SF medium	RIA	0	0	0	0	0	0	0	0	0	0	0	0	0	0	0	0	0	1	0	0	0	0	0	0	0	0	0	0	0	0
21624456	-	Male	Normal	Rat	Primary LCs	Fetal	3D - explants	SF medium	RIA	0	0	0	0	0	1	1	0	0	0	1	0	0	0	0	0	0	1	0	0	0	0	0	0	0	0	1	0	0	0
23284716	-	Male	Normal	Human	Primary LCs	Fetal	3D - organ culture	SF medium	RIA	0	0	0	0	0	0	0	0	0	0	0	0	0	0	0	0	0	1	0	0	0	0	0	0	0	0	0	0	0	0
23284716	-	Male	Normal	Mouse	Primary LCs	Fetal	3D - organ culture	SF medium	RIA	0	0	0	0	0	0	0	0	0	0	0	0	0	0	0	0	0	1	0	0	0	0	0	0	0	0	0	0	0	0
17888624	-	Male	Normal	Rat	Primary LCs	Fetal	3D - organ culture	medium w/ 0.1% BSA	DELFIA	0	0	0	0	0	0	0	0	0	0	0	0	0	1	0	0	0	1	0	0	0	0	0	0	0	0	1	0	0	0
19165384	-	Male	Normal	Rat	Primary LCs	Fetal	3D - organ culture	SF medium	RIA	0	1	0	0	0	1	1	0	0	0	0	0	0	0	0	0	0	1	0	0	0	0	0	0	0	0	1	0	0	0
19167474	-	Male	Normal	Rat	Primary LCs	Fetal	3D - organ culture	SF medium	RIA	0	0	0	0	0	0	0	0	0	0	0	0	0	1	0	0	0	1	0	0	0	0	0	0	0	0	0	0	0	0
19440488	-	Male	Normal	Rat	Primary LCs	Fetal	3D - organ culture	SF medium	RIA	0	1	0	0	0	0	0	0	0	0	0	0	0	0	0	0	0	1	0	0	0	0	0	0	0	0	0	0	0	0
23284716	-	Male	Normal	Rat	Primary LCs	Fetal	3D - organ culture	SF medium	RIA	0	0	0	0	0	0	0	0	0	0	0	0	0	0	0	0	0	1	0	0	0	0	0	0	0	0	0	0	0	0
27423704	-	Male	Normal	Rat	Primary LCs	Fetal	3D - organ culture	medium w/ 5% HS & 2.5% FBS	RIA	1	0	0	0	0	0	0	0	0	0	0	0	0	0	0	0	0	1	0	0	0	0	0	0	0	0	0	0	0	0
30476341	-	Male	Normal	Rat	Primary LCs	Fetal	3D - organ culture	SF medium	EIA	0	0	0	0	0	0	0	0	0	0	0	0	0	0	0	0	0	1	0	0	0	0	0	0	0	0	1	0	0	0
36780129	-	Male	Normal	Rat	Primary LCs	Fetal	3D - organ culture	unspecified	ELISA	0	1	0	0	0	0	0	0	0	0	0	0	0	0	0	0	0	1	0	0	0	0	0	0	0	0	0	0	0	0
21624456	-	Male	Normal	Rat	Primary LCs	Fetal	3D - organ culture	SF medium	RIA	0	1	0	0	0	0	0	0	0	0	0	0	0	0	0	0	0	1	0	0	0	0	0	0	0	0	0	0	0	0
17287459	-	Male	Normal	Rat	Primary LCs	ILCs	2D	SF medium or medium w/ 0.5% BSA	RIA	1	0	0	0	0	0	0	0	0	0	0	0	0	0	0	0	0	1	0	0	0	0	0	0	0	0	0	0	0	0
22525294	-	Male	Normal	Rat	Primary LCs	ILCs	2D	medium w/0.1% BSA	RIA	0	0	0	0	0	0	0	0	0	0	0	0	0	0	0	0	0	0	0	0	0	0	1	0	0	0	0	0	0	0
23590819	-	Male	Normal	Rat	Primary LCs	ILCs	2D	SC medium	EIA	0	0	0	0	0	0	0	0	0	0	0	0	0	0	0	0	0	1	0	0	0	0	0	0	0	0	0	0	0	0
24451983	-	Male	Normal	Rat	Primary LCs	ILCs	2D	SF medium	RIA	0	1	0	0	0	0	0	0	0	0	0	0	0	0	0	0	0	1	0	0	0	0	0	0	0	0	1	0	0	0
1848443	-	Male	Normal	Pig	Primary LCs	Immature	2D	medium w/ DC-FBS	RIA	0	1	1	0	1	0	0	0	0	0	0	0	0	0	0	0	0	1	0	0	0	0	0	0	0	0	0	0	0	0
17569756	-	Male	Normal	Rat	Primary LCs	Immature	2D	medium w/ 0.1% BSA	RIA	0	1	0	0	0	0	0	0	0	0	0	0	0	0	0	0	0	1	0	0	0	0	0	0	0	0	1	1	0	0
32520353	-	Male	Normal	Rat	Primary LCs	Immature	2D	medium w/ 0.1% BSA	RIA	0	1	0	0	0	0	0	0	0	0	0	0	0	0	0	0	0	1	0	0	0	0	0	0	0	0	0	0	0	0
31133074	-	Male	Normal	Rat	Primary LCs	Immature	3D - organ culture	SF medium	IMMULITE® 2000 Immunoassay	0	1	0	0	0	1	1	0	0	1	1	1	0	0	0	0	0	1	0	0	0	0	0	0	0	0	1	0	0	0
29524480	-	Male	Normal	Rat	Primary LCs	Immature (EDS-treated adults)	2D	medium w/ 0.1% BSA	RIA	0	1	0	0	0	1	1	0	0	1	1	0	0	0	0	0	0	1	0	0	0	0	0	0	0	0	0	0	0	0
32799149	-	Male	Normal	Rat	Primary LCs	Immature (EDS-treated adults)	2D	medium w/ 5% FBS	LC-MS/MS	0	1	0	0	0	1	0	0	1	0	0	1	0	0	0	0	0	1	0	0	0	0	0	0	0	1	0	0	0	1
32799149	-	Male	Normal	Rat	Primary LCs	Immature (EDS-treated adults)	3D - organ culture	SF medium	LC-MS/MS	0	1	0	0	0	1	0	0	0	0	0	1	0	0	0	0	0	1	0	0	0	0	0	0	0	0	1	0	0	0
38362108	-	Male	Normal	Rat	Primary LCs	Immature (EDS-treated adults)	3D - organ culture	SF serum	ELISA	0	1	0	0	0	0	0	0	0	0	0	0	0	0	0	0	0	1	0	0	0	0	0	0	0	0	0	0	0	0
31606569	-	Male	Normal	Rat	Primary LCs	Late juvenile	2D	SF medium	ELISA	0	1	1	1	0	1	1	0	1	1	1	1	0	0	0	0	0	1	0	0	0	0	1	0	0	0	1	0	0	0
29669061	-	Male	Normal	Rat	Primary LCs	Late juvenile/early adolescent	2D	SF medium	RIA	0	1	1	1	0	1	1	0	1	1	1	1	0	0	0	0	0	1	0	0	0	0	1	0	0	0	1	0	0	0
1850172	-	Male	Normal	Pig	Primary LCs	Neonatal	2D	medium w/ 0.1% FBS	RIA	1	0	0	0	0	0	0	0	0	0	0	0	0	1	0	0	0	1	0	0	0	0	0	0	0	0	0	0	0	0
2305601	-	Male	Normal	Pig	Primary LCs	Neonatal	2D	SF medium	RIA	0	1	0	0	1	0	0	0	0	0	0	0	1	0	0	0	0	1	0	0	0	0	0	0	0	0	0	0	0	0
3533962	-	Male	Normal	Pig	Primary LCs	Neonatal	2D	SF medium	RIA	1	0	0	0	1	0	0	0	0	0	0	0	0	0	0	0	0	1	0	0	0	0	0	0	0	0	0	0	0	0
25625232	-	Male	Normal	Pig	Primary LCs	Neonatal	2D	medium w/ 2.5% Nu-serum	RIA	0	1	0	0	0	0	0	0	0	0	0	0	0	1	0	0	0	1	1	0	0	0	0	0	0	0	0	0	0	0
35202140	-	Male	Normal	Pig	Primary LCs	Neonatal	2D	medium w/ 10% FBS	ELISA; RIA	0	0	0	0	0	1	0	0	0	0	1	0	0	1	0	0	0	1	0	0	0	0	0	0	0	0	1	0	0	0
2848690	-	Male	Normal	Rat	Primary LCs	Neonatal	2D	SF medium	RIA	0	1	1	0	1	0	0	0	0	0	0	0	0	1	0	0	0	1	0	0	0	0	0	0	0	0	0	0	0	0
32005928	-	Male	Normal	Rat	Primary LCs	Neonatal	2D	SF medium	RIA	1	0	1	1	1	1	0	0	0	0	0	0	0	0	0	0	0	1	0	0	0	0	0	0	0	0	1	0	0	0
31266599	-	Male	Normal	Boar	Primary LCs	Neonatal	3D - organ culture	medium w/ 5% DC-FBS	EIA	0	0	0	0	0	0	0	0	0	0	0	0	0	0	0	0	0	0	1	0	0	0	0	0	0	0	0	0	0	0
24466573	-	Male	Normal	Pig	Primary LCs	Neonatal/early postnatal	2D	medium w/ 10% Nu-serum	ELISA	0	1	0	0	0	1	1	1	0	1	1	0	0	0	0	0	0	1	1	0	0	0	0	0	0	0	1	0	0	0
3841572	-	Male	Normal	Rat	Primary LCs	Peripubertal	2D	SF medium	RIA	1	0	0	0	0	0	0	0	0	0	0	0	0	0	0	0	0	1	0	0	0	0	0	0	0	0	0	0	0	0
12128101	-	Male	Normal	Rat	Primary LCs	Peripubertal	2D	medium w/ BSA	RIA	0	1	0	0	0	0	0	0	0	0	0	0	0	0	0	0	0	1	0	0	0	0	0	0	0	0	0	0	0	0
20667998	-	Male	Normal	Rat	Primary LCs	Peripubertal	2D	medium w/ BSA	RIA	1	0	0	0	0	0	1	0	0	1	0	0	0	1	0	0	0	1	0	1	0	0	0	0	0	0	1	0	0	0
23022511	-	Male	Normal	Rat	Primary LCs	Peripubertal	2D	medium w/ BSA	RIA	1	0	0	0	1	0	0	0	0	0	0	0	0	0	0	0	0	1	0	1	0	0	0	0	0	0	0	0	0	0
27554787	-	Male	Normal	Rat	Primary LCs	Peripubertal	2D	medium w/ 0.1% BSA	RIA	1	0	0	0	0	1	1	0	0	1	1	0	0	0	0	0	0	1	0	1	0	0	0	0	0	0	1	1	0	0
22525294	-	Male	Normal	Rat	Primary LCs	PLCs	2D	medium w/0.1% BSA	RIA	0	0	0	0	0	0	0	0	0	0	0	0	0	0	0	0	0	0	0	0	0	0	0	1	0	0	0	0	0	0
22649361	-	Male	Normal	Rat	Primary LCs	PLCs	2D	SF medium	RIA	1	0	0	0	0	0	0	0	0	0	0	0	0	0	0	0	0	1	0	0	0	0	1	0	0	0	1	0	0	0
8786851	-	Male	Normal	Hamster	Primary LCs	unspecified	2D	not specified	RIA	0	1	0	0	1	0	0	0	0	0	0	0	0	0	0	0	0	1	0	0	0	0	0	0	0	0	0	0	0	0
7589908	-	Male	Normal	Monkey	Primary LCs	unspecified	2D	medium w/ 0.1% BSA	RIA	1	1	0	0	0	0	0	0	0	0	0	0	0	0	0	0	0	1	0	0	0	0	0	0	0	0	0	0	0	0
3022746	-	Male	Normal	Mouse	Primary LCs	unspecified	2D	SF medium	RIA	0	1	1	0	0	0	0	0	0	0	0	0	0	0	0	0	0	1	0	0	0	0	0	0	0	0	0	0	0	0
6320571	-	Male	Normal	Mouse	Primary LCs	unspecified	2D	SF medium	RIA	0	1	0	0	0	0	0	0	0	0	0	0	0	0	0	0	0	1	0	0	0	0	0	0	0	0	0	0	0	0
7589908	-	Male	Normal	Mouse	Primary LCs	unspecified	2D	medium w/ 0.1% BSA	RIA	1	1	0	0	0	0	0	0	0	0	0	0	0	0	0	0	0	1	0	0	0	0	0	0	0	0	0	0	0	0
6204893	-	Male	Normal	Rat	Primary LCs	unspecified	2D	not specified	RIA	0	1	0	0	1	0	0	0	0	0	0	0	0	0	0	0	0	1	0	0	0	0	0	0	0	0	0	0	0	0
22402212	-	Male	Normal	Human	Primary LCs	unspecified	3D - explants	SF medium	RIA; GC–MS/MS	0	0	0	0	0	0	0	0	0	0	0	0	1	1	1	1	0	1	0	0	1	0	0	0	0	0	0	0	0	0
32735821	-	unspecified	Normal	Mouse	Primary MEFs	Precursor of LCs - converting MEFs into Human CiLCs to LC-like cells	2D	medium w/ 10% FBS	RIA	0	1	0	1	1	0	1	0	0	1	1	0	0	0	0	0	0	1	0	1	0	0	0	1	0	0	1	0	0	1
24684461	-	Male	Normal	Human	Primary testicular peritubular cells	Precursors of LCs - peritubular cell-derived Leydig-like cells	2D	SC & SF medium	ELISA & LC-MS	0	0	0	0	1	1	0	0	0	0	1	0	1	1	0	0	0	1	0	0	0	0	0	0	0	0	1	0	0	0
22461451	BLTK1 (BLT-1 cells, clone K1)	Male	Cancerous	Mouse	Leydig CL	unspecified	2D	SC medium	EIA	1	0	0	0	0	1	1	1	0	1	1	1	0	1	0	0	0	1	1	0	0	0	0	0	0	0	1	0	0	0
23591565	BLTK1 (BLT-1 cells, clone K1)	Male	Cancerous	Mouse	Leydig CL	unspecified	2D	SC medium	EIA	1	0	0	0	0	1	1	1	0	1	1	1	0	1	0	0	0	1	0	0	0	0	0	0	0	0	1	0	0	0
26377646	BLTK1 (BLT-1 cells, clone K1)	Male	Cancerous	Mouse	Leydig CL	unspecified	2D	SC medium	EIA	1	1	1	0	1	0	0	0	0	0	0	0	0	1	0	0	0	1	0	0	0	0	0	0	0	0	0	0	0	0
25340537	ESC-SF-1	Unspecified	Genetically modified	Mouse	ESC line	Precursors of LCs - ESC-SF1 cell differentiation into Leydig-like cells	2D	SC medium	RIA	0	0	1	0	1	1	1	0	0	0	1	0	0	1	0	0	0	1	0	0	0	0	0	0	0	0	1	0	0	0
8969909	H295R	Female	Cancerous	Human	Adrenal CL	Adult	2D	medium w/ 2% Ultroser HY serum	RIA	0	0	0	0	1	0	0	0	0	0	0	0	0	0	0	1	0	0	0	0	0	0	0	0	0	0	0	0	0	0
15985365	H295R	Female	Cancerous	Human	Adrenal CL	Adult	2D	medium w/ 2% Ultroser HY serum	LC/MS	0	0	0	0	0	0	0	0	0	0	0	0	0	0	0	1	0	1	0	0	0	0	0	0	0	0	0	0	0	0
16375936	H295R	Female	Cancerous	Human	Adrenal CL	Adult	2D	medium w/ 2% Nu-serum&1.25% BSA	FIA	0	0	0	0	0	0	0	0	0	0	0	0	0	1	0	0	0	1	1	0	0	0	0	0	0	0	0	0	0	0
16935330	H295R	Female	Cancerous	Human	Adrenal CL	Adult	2D	medium w/ 2.5% Nu-serum	ELISA	0	0	0	0	1	1	1	1	0	1	1	0	1	1	0	0	0	1	1	0	0	0	0	0	0	0	1	0	0	0
16962624	H295R	Female	Cancerous	Human	Adrenal CL	Adult	2D	medium w/ 2.5% Nu-serum	ELISA	0	0	0	0	1	0	0	0	0	0	0	0	1	1	0	0	0	1	1	0	0	0	0	0	0	0	0	0	0	0
17449096	H295R	Female	Cancerous	Human	Adrenal CL	Adult	2D	medium w/ 2.5% Nu-serum	ELISA	0	0	0	0	0	0	0	0	0	0	0	0	0	0	0	0	0	1	1	0	0	0	0	0	0	0	0	0	0	0
18648085	H295R	Female	Cancerous	Human	Adrenal CL	Adult	2D	medium w/ 2.5% Nu-serum	DELFIA	0	0	0	0	0	0	0	0	0	0	0	0	0	1	0	0	0	1	1	0	0	0	0	0	0	0	0	0	0	0
19733639	H295R	Female	Cancerous	Human	Adrenal CL	Adult	2D	medium w/ 2.5% Nu-serum	ELISA	0	0	0	0	0	1	1	0	0	0	1	0	0	1	0	0	0	0	0	0	0	0	0	0	0	0	1	0	0	0
20043267	H295R	Female	Cancerous	Human	Adrenal CL	Adult	2D	medium w/ 2.5% Nu-serum	ELISA	0	0	0	0	0	0	0	0	0	0	0	0	0	0	0	0	0	1	1	0	0	0	0	0	0	0	0	0	0	0
20087668	H295R	Female	Cancerous	Human	Adrenal CL	Adult	2D	medium w/ 5% Nu-serum	ELISA	0	0	0	0	1	0	0	1	0	0	0	0	0	0	0	0	0	1	1	0	0	0	0	0	0	0	0	0	0	0
20708073	H295R	Female	Cancerous	Human	Adrenal CL	Adult	2D	medium w/ 2.5% Nu-serum	ELISA	0	0	0	0	0	0	0	0	0	0	0	0	0	1	0	0	0	1	1	0	0	0	0	0	0	0	0	0	0	0
20726872	H295R	Female	Cancerous	Human	Adrenal CL	Adult	2D	medium w/ 2.5% Nu-serum	RIA	0	0	0	0	1	1	1	1	0	1	1	0	0	1	0	0	0	1	1	0	0	0	0	0	0	0	1	0	0	0
20732377	H295R	Female	Cancerous	Human	Adrenal CL	Adult	2D	SF medium	ELISA	0	0	0	0	0	0	0	0	0	0	0	0	0	0	0	0	0	1	1	0	0	0	0	0	0	0	0	0	0	0
20890769	H295R	Female	Cancerous	Human	Adrenal CL	Adult	2D	medium w/ 2.5% Nu-serum	ELISA	0	0	0	0	1	0	0	0	0	0	0	0	0	0	0	0	0	1	1	0	0	0	0	0	0	0	0	0	0	0
20890769	H295R	Female	Cancerous	Human	Adrenal CL	Adult	2D	medium w/ 2.5% Nu-serum	ELISA	0	0	0	0	1	0	0	0	0	0	0	0	0	0	0	0	0	1	1	0	0	0	0	0	0	0	0	0	0	0
20890769	H295R	Female	Cancerous	Human	Adrenal CL	Adult	2D	medium w/ 2.5% Nu-serum	RIA	0	0	0	0	1	0	0	0	0	0	0	0	0	0	0	0	0	1	1	0	0	0	0	0	0	0	0	0	0	0
20890769	H295R	Female	Cancerous	Human	Adrenal CL	Adult	2D	medium w/ 2.5% Nu-serum	ELISA	0	0	0	0	1	0	0	0	0	0	0	0	0	0	0	0	0	1	1	0	0	0	0	0	0	0	0	0	0	0
20890769	H295R	Female	Cancerous	Human	Adrenal CL	Adult	2D	medium w/ 2.5% Nu-serum	ELISA	0	0	0	0	1	0	0	0	0	0	0	0	0	0	0	0	0	1	1	0	0	0	0	0	0	0	0	0	0	0
21126571	H295R	Female	Cancerous	Human	Adrenal CL	Adult	2D	medium w/ 2.5% Nu-serum	RIA	0	0	0	0	0	0	0	0	0	0	0	0	0	1	0	0	0	0	1	0	0	0	0	0	0	0	0	0	0	0
21185375	H295R	Female	Cancerous	Human	Adrenal CL	Adult	2D	medium w/ 2.5% Ultroser G	ELISA	0	0	0	0	0	0	0	0	0	0	0	0	0	0	1	1	0	0	0	0	0	0	0	0	0	0	0	0	0	0
21427057	H295R	Female	Cancerous	Human	Adrenal CL	Adult	2D	medium w/ 2.5% Nu-serum	LC-MS/MS	0	0	0	0	0	0	1	1	0	1	1	0	0	1	0	1	0	1	1	0	0	0	0	0	0	0	1	0	0	0
21722693	H295R	Female	Cancerous	Human	Adrenal CL	Adult	2D	medium w/ 2.5% Nu-serum	RIA	0	0	0	0	1	1	1	1	0	1	1	0	0	1	0	0	0	1	1	0	0	0	0	0	0	0	1	0	0	0
21803136	H295R	Female	Cancerous	Human	Adrenal CL	Adult	2D	medium w/ 2.5% Nu-serum	RIA	0	0	0	0	1	0	0	0	0	0	0	0	0	1	0	0	0	1	1	0	0	0	0	0	0	0	0	0	0	0
21959537	H295R	Female	Cancerous	Human	Adrenal CL	Adult	2D	medium w/ 2.5% Nu-serum	ELISA	0	0	0	0	1	0	0	0	0	0	0	0	0	0	0	0	0	1	1	0	0	0	0	0	0	0	0	0	0	0
21959537	H295R	Female	Cancerous	Human	Adrenal CL	Adult	2D	medium w/ 2.5% Nu-serum	ELISA	0	0	0	0	1	0	0	0	0	0	0	0	0	0	0	0	0	1	1	0	0	0	0	0	0	0	0	0	0	0
21959537	H295R	Female	Cancerous	Human	Adrenal CL	Adult	2D	medium w/ 2.5% Nu-serum	RIA	0	0	0	0	1	0	0	0	0	0	0	0	0	0	0	0	0	1	1	0	0	0	0	0	0	0	0	0	0	0
21959537	H295R	Female	Cancerous	Human	Adrenal CL	Adult	2D	medium w/ 2.5% Nu-serum	ELISA	0	0	0	0	1	0	0	0	0	0	0	0	0	0	0	0	0	1	1	0	0	0	0	0	0	0	0	0	0	0
21959537	H295R	Female	Cancerous	Human	Adrenal CL	Adult	2D	medium w/ 2.5% Nu-serum	ELISA	0	0	0	0	1	0	0	0	0	0	0	0	0	0	0	0	0	1	1	0	0	0	0	0	0	0	0	0	0	0
22101210	H295R	Female	Cancerous	Human	Adrenal CL	Adult	2D	medium w/ 0.1% CCS	UPLC–MS/MS	0	0	0	0	1	0	0	0	0	0	0	0	1	1	1	1	0	1	1	1	1	1	0	0	0	0	0	0	0	0
22198065	H295R	Female	Cancerous	Human	Adrenal CL	Adult	2D	medium w/ 5% Nu-serum	GC-MS	0	0	0	0	1	0	0	0	0	0	0	0	1	1	1	1	0	1	1	0	0	0	0	0	0	0	0	0	0	0
22402212	H295R	Female	Cancerous	Human	Adrenal CL	Adult	2D	medium w/ 0.1% BSA	RIA	0	0	0	0	0	0	0	0	0	0	0	0	0	0	0	0	0	1	0	0	0	0	0	0	0	0	0	0	0	0
22446829	H295R	Female	Cancerous	Human	Adrenal CL	Adult	2D	medium w/ 2.5% Nu-serum	ELISA	0	0	0	0	0	1	0	1	0	0	1	0	0	0	0	0	0	1	1	0	0	0	0	0	0	0	0	0	0	0
22554500	H295R	Female	Cancerous	Human	Adrenal CL	Adult	2D	medium w/ 0.1% BSA	ELISA	0	0	0	0	1	0	0	0	0	0	0	0	0	0	0	0	0	1	1	0	0	0	0	0	0	0	0	0	0	0
22768806	H295R	Female	Cancerous	Human	Adrenal CL	Adult	2D	medium w/ 2.5% Nu-serum	EIA; GC-MS/MS; UPLC ToF-MS	0	0	0	0	1	0	0	0	0	0	0	0	1	1	1	1	0	1	1	0	1	1	0	0	0	0	0	0	0	0
23038793	H295R	Female	Cancerous	Human	Adrenal CL	Adult	2D	medium w/ 5% FCS	LC-MS/MS	0	0	0	0	0	1	1	0	0	0	1	0	1	1	1	1	0	1	0	0	1	1	0	0	0	0	1	0	0	0
23065845	H295R	Female	Cancerous	Human	Adrenal CL	Adult	2D	medium w/ 2.5% Nu-serum	HPLC/ESI-MS	0	0	0	0	1	1	1	0	0	0	1	0	1	1	0	1	0	0	0	0	1	0	0	0	0	0	1	0	0	0
23296098	H295R	Female	Cancerous	Human	Adrenal CL	Adult	2D	medium w/ 2.5% Nu-serum	ELISA	0	0	0	0	1	0	0	1	0	0	0	0	0	1	0	0	0	1	1	0	0	0	0	0	0	0	0	0	0	0
23370353	H295R	Female	Cancerous	Human	Adrenal CL	Adult	2D	SF medium	GC-MS	0	0	0	0	1	0	1	0	0	0	1	0	1	1	1	1	0	1	1	0	0	1	0	0	0	0	0	0	0	0
23541764	H295R	Female	Cancerous	Human	Adrenal CL	Adult	2D	medium w/ DCC-FBS	GC-MS/MS	0	0	0	0	0	0	0	0	0	0	0	0	1	1	1	1	0	1	1	0	1	1	0	0	0	0	0	0	0	0
23558297	H295R	Female	Cancerous	Human	Adrenal CL	Adult	2D	medium w/ 2.5% Nu-serum	ELISA	0	0	0	0	0	0	0	0	0	0	0	0	0	0	0	0	0	1	1	0	0	0	0	0	0	0	0	0	0	0
23590819	H295R	Female	Cancerous	Human	Adrenal CL	Adult	2D	medium w/ 2.5% Nu-serum	EIA	0	0	0	0	0	0	0	0	0	0	0	0	0	0	0	0	0	1	1	0	0	0	0	0	0	0	0	0	0	0
23670170	H295R	Female	Cancerous	Human	Adrenal CL	Adult	2D	SF medium	RIA	0	0	0	0	0	0	0	0	0	0	0	0	0	0	0	0	0	1	0	0	0	0	0	0	0	0	0	0	0	0
23685396	H295R	Female	Cancerous	Human	Adrenal CL	Adult	2D	medium w/ 10% CCS	UPLC ToF-MS	0	0	0	0	1	0	0	0	0	0	0	0	0	0	1	1	0	1	0	0	0	0	0	0	0	0	0	0	0	0
23990906	H295R	Female	Cancerous	Human	Adrenal CL	Adult	2D	medium w/ 2.5% Nu-serum	LC-MS/MS; DELFIA	0	0	0	0	0	0	0	0	0	0	0	0	0	1	1	0	0	1	1	0	0	1	0	0	0	0	0	0	0	0
24114466	H295R	Female	Cancerous	Human	Adrenal CL	Adult	2D	medium w/ 2.5% Nu-serum	LC-MS/MS	0	0	0	0	1	0	0	0	0	0	0	0	0	0	0	0	0	1	1	0	0	0	0	0	0	0	0	0	0	0
24434083	H295R	Female	Cancerous	Human	Adrenal CL	Adult	2D	medium w/ 2.5% Nu-serum	MULTI-SPOT ECL	0	0	0	0	1	1	1	1	0	0	0	0	0	1	1	0	0	1	0	0	0	0	0	0	0	0	1	0	0	0
24486430	H295R	Female	Cancerous	Human	Adrenal CL	Adult	2D	medium w/ 1% stripped FBS	ELISA	0	0	0	0	0	0	0	1	0	0	0	0	0	1	1	1	0	0	1	0	0	0	0	0	0	0	0	0	0	0
24515815	H295R	Female	Cancerous	Human	Adrenal CL	Adult	2D	medium w/ 2.5% Nu-serum	LC-MS/MS	0	0	0	0	1	0	0	0	0	0	0	0	0	0	0	0	0	1	1	0	0	0	0	0	0	0	0	0	0	0
24515815	H295R	Female	Cancerous	Human	Adrenal CL	Adult	2D	medium w/ 2.5% Nu-serum	LC-MS/MS	0	0	0	0	1	0	0	0	0	0	0	0	0	0	0	0	0	1	1	0	0	0	0	0	0	0	0	0	0	0
24928889	H295R	Female	Cancerous	Human	Adrenal CL	Adult	2D	medium w/ 2.5% Nu-serum	ELISA; UPLC-MS/MS	0	0	0	0	0	0	0	0	0	0	0	0	1	1	1	1	0	1	1	0	0	0	0	0	0	0	0	0	0	0
24995434	H295R	Female	Cancerous	Human	Adrenal CL	Adult	2D	medium w/ 2.5% Nu-serum	ELISA	0	0	0	0	1	0	0	0	0	0	0	0	0	1	0	0	0	1	1	0	0	0	0	0	0	0	0	0	0	0
25579646	H295R	Female	Cancerous	Human	Adrenal CL	Adult	2D	medium w/ 2.5% Nu-serum	RIA; ELISA	0	0	0	0	0	0	0	0	0	0	0	0	0	0	0	0	0	1	1	0	0	0	0	0	0	0	0	0	0	0
25625232	H295R	Female	Cancerous	Human	Adrenal CL	Adult	2D	medium w/ 2.5% Nu-serum	RIA	0	0	0	0	0	1	1	1	0	1	1	0	0	1	0	0	0	1	1	0	0	0	0	0	0	0	1	0	0	0
25765474	H295R	Female	Cancerous	Human	Adrenal CL	Adult	2D	medium w/ 2.5% Nu-serum	LC-MS/MS; EIA	0	0	0	0	1	1	1	1	0	0	1	0	1	1	1	1	0	1	1	0	1	1	0	0	0	0	1	0	0	0
25871633	H295R	Female	Cancerous	Human	Adrenal CL	Adult	2D	medium w/ DCC-FBS	LC-MS	0	0	0	0	1	1	1	1	0	1	1	0	0	0	0	0	0	1	1	0	0	0	0	0	0	0	1	0	0	0
26435452	H295R	Female	Cancerous	Human	Adrenal CL	Adult	2D	medium w/ 2.5% Nu-serum	LC-MS	0	0	0	0	1	0	0	0	0	0	0	0	1	1	1	1	0	0	0	0	1	1	0	0	0	0	0	0	0	0
26781511	H295R	Female	Cancerous	Human	Adrenal CL	Adult	2D	medium w/ 2.5% Nu-serum	HPLC-MS/MS	0	0	0	0	0	0	0	0	0	0	0	0	1	1	1	1	0	1	1	0	1	1	0	0	0	0	0	0	0	0
26979344	H295R	Female	Cancerous	Human	Adrenal CL	Adult	2D	medium w/ 2.5% Nu-serum	GC-MS/MS	0	0	0	0	1	0	0	0	0	0	0	0	1	1	1	1	1	1	1	1	1	1	0	0	0	0	0	0	0	0
27150205	H295R	Female	Cancerous	Human	Adrenal CL	Adult	2D	SF medium	LC-MS/MS	0	0	0	0	1	0	0	0	0	0	0	0	1	1	1	1	1	1	1	1	0	0	0	0	0	0	0	0	0	0
28936609	H295R	Female	Cancerous	Human	Adrenal CL	Adult	2D	medium w/ 2.5% Nu-serum	ELISA	0	0	0	0	1	1	1	1	0	0	1	0	0	0	0	0	0	1	1	0	0	0	0	0	0	0	0	0	0	0
29216406	H295R	Female	Cancerous	Human	Adrenal CL	Adult	2D	medium w/ 2.5% Nu-serum	HPLC-MS/MS	0	0	0	0	1	0	0	0	0	0	0	0	0	1	1	1	0	1	1	0	0	0	0	0	0	0	0	0	0	0
29757997	H295R	Female	Cancerous	Human	Adrenal CL	Adult	2D	medium w/ 2.5% Nu-serum	ELISA	0	0	0	0	1	0	0	0	0	1	1	0	0	0	1	0	0	1	0	0	0	0	0	0	0	0	0	0	0	0
30017865	H295R	Female	Cancerous	Human	Adrenal CL	Adult	2D	medium w/ 5% DCC-FBS	LC-MS/MS	0	0	0	0	1	0	0	0	0	0	0	0	1	1	1	1	0	1	1	1	1	1	0	0	0	0	0	0	0	0
30825681	H295R	Female	Cancerous	Human	Adrenal CL	Adult	2D	medium w/ 2.5% Nu-serum	ELISA	0	0	0	0	0	0	0	0	0	0	0	0	0	0	0	0	0	1	1	0	0	0	0	0	0	0	0	0	0	0
31330226	H295R	Female	Cancerous	Human	Adrenal CL	Adult	2D	medium w/ 2.5% Nu-serum	LC-MS/MS	0	0	0	0	1	0	0	0	0	0	0	0	1	1	1	1	0	1	1	0	1	1	1	1	0	0	0	0	0	0
31884045	H295R	Female	Cancerous	Human	Adrenal CL	Adult	2D	medium w/ 2.5% Nu-serum	UHPLC-MS/MS	0	0	0	0	0	0	1	0	0	0	1	0	0	1	0	1	0	0	0	0	0	1	0	0	0	0	1	0	0	0
32334352	H295R	Female	Cancerous	Human	Adrenal CL	Adult	2D	medium w/ 2.5% Nu-serum	ELISA	0	0	0	0	1	1	1	1	0	1	0	0	0	0	0	0	0	1	1	0	0	0	0	0	0	0	1	0	0	0
33628236	H295R	Female	Cancerous	Human	Adrenal CL	Adult	2D	medium w/ 2.5% Nu-serum	ELISA	0	0	0	0	1	0	0	0	0	0	0	0	0	0	0	0	0	1	1	0	0	0	0	0	0	0	0	0	0	0
35696490	H295R	Female	Cancerous	Human	Adrenal CL	Adult	2D	medium w/ 5% FBS	LC-MS/MS	0	0	0	0	1	0	0	0	0	0	0	0	1	1	1	1	0	1	1	0	1	1	0	0	0	0	0	0	0	0
36702264	H295R	Female	Cancerous	Human	Adrenal CL	Adult	2D	medium w/ 2.5% CS-FBS	RIA	0	0	0	0	1	1	1	1	0	1	1	0	0	0	0	0	0	1	1	0	0	0	0	0	0	0	1	0	0	0
37037411	H295R	Female	Cancerous	Human	Adrenal CL	Adult	2D	medium w/ 2.5% Nu-serum	UHPLC-MS/MS	0	0	0	0	0	0	0	0	0	0	0	0	1	1	0	1	0	1	1	1	1	1	0	1	0	1	0	0	0	0
37551828	H295R	Female	Cancerous	Human	Adrenal CL	Adult	2D	medium w/ 2.5% Nu-serum	ELISA	0	0	0	0	1	0	0	1	0	0	0	0	0	0	0	0	0	1	1	0	0	0	0	0	0	0	0	0	0	0
37637492	H295R	Female	Cancerous	Human	Adrenal CL	Adult	2D	medium w/ 2.5% Nu-serum	UHPLC-MS/MS	0	0	0	0	1	0	1	0	0	0	0	0	0	1	0	1	0	0	0	0	0	1	0	0	1	0	0	0	0	0
38276253	H295R	Female	Cancerous	Human	Adrenal CL	Adult	2D	medium w/ 2.5% Nu-serum	ELISA	0	0	0	0	0	0	0	0	0	0	0	0	0	1	0	0	0	1	1	0	0	0	0	0	0	0	0	0	0	0
38966215	H295R	Female	Cancerous	Human	Adrenal CL	Adult	2D	medium w/ 10% FBS	LC-MS/MS	0	0	0	0	0	0	1	1	0	0	1	0	0	1	1	1	0	1	1	1	0	1	0	0	0	0	1	0	0	0
11226372	H295R	Female	Cancerous	Human	Leydig CL	Adult	2D	medium w/ 2% lipid-free serum	RIA	0	0	0	0	1	1	1	0	0	0	0	0	0	0	0	1	0	0	0	0	0	0	0	0	0	0	0	0	0	0
23038793	H295R - HAC15 clone	Female	Cancerous	Human	Adrenal CL	Adult	2D	medium w/ 5% FCS	LC-MS/MS	0	0	0	0	0	1	1	0	0	0	1	0	1	1	1	1	0	1	0	0	1	1	0	0	0	0	1	0	0	0
1654116	MA-10	Male	Cancerous	Mouse	Leydig CL	unspecified	2D	SF medium	RIA	1	0	1	0	1	0	0	0	0	0	0	0	0	1	0	0	0	0	0	0	0	0	0	0	0	0	0	0	0	0
2169287	MA-10	Male	Cancerous	Mouse	Leydig CL	unspecified	2D	SF medium	RIA	1	0	1	0	1	0	0	0	0	0	0	0	0	1	0	0	0	0	0	0	0	0	0	0	0	0	0	0	0	0
2437113	MA-10	Male	Cancerous	Mouse	Leydig CL	unspecified	2D	not specified	RIA	1	0	1	0	1	0	0	0	0	0	0	0	0	1	0	0	0	0	0	0	0	0	0	0	0	0	0	0	0	0
2554289	MA-10	Male	Cancerous	Mouse	Leydig CL	unspecified	2D	SF medium	RIA	1	1	1	0	1	1	0	0	0	0	0	0	0	1	0	0	0	0	0	0	0	0	0	0	0	0	0	0	0	0
8049148	MA-10	Male	Cancerous	Mouse	Leydig CL	unspecified	2D	medium w/ 1% BSA	RIA	1	0	1	0	1	0	0	0	0	0	0	0	0	1	0	0	0	0	0	0	0	0	0	0	0	0	0	0	0	0
9314578	MA-10	Male	Cancerous	Mouse	Leydig CL	unspecified	2D	SC medium	RIA	1	0	0	0	1	1	0	0	0	0	0	0	0	1	0	0	0	0	0	0	0	0	0	0	0	0	0	0	0	0
10777507	MA-10	Male	Cancerous	Mouse	Leydig CL	unspecified	2D	SF medium	RIA	0	0	1	1	0	0	0	0	0	0	0	0	0	1	0	0	0	0	0	0	0	0	0	0	0	0	1	0	0	0
11282276	MA-10	Male	Cancerous	Mouse	Leydig CL	unspecified	2D	SF medium	RIA	0	0	1	1	0	1	0	0	0	0	1	0	0	1	0	0	0	0	0	0	0	0	0	0	0	0	1	0	0	1
11297876	MA-10	Male	Cancerous	Mouse	Leydig CL	unspecified	2D	SC medium	RIA	1	0	0	0	0	0	0	0	0	0	0	0	0	1	0	0	0	0	0	0	0	0	0	0	0	0	0	0	0	1
12072389	MA-10	Male	Cancerous	Mouse	Leydig CL	unspecified	2D	SC medium	RIA	1		1	1	0	1	0	0	0	0	0	0	1	1	0	0	0	0	0	0	0	0	0	0	0	0	0	0	1	0
12081150	MA-10	Male	Cancerous	Mouse	Leydig CL	unspecified	2D	SF medium	VITROS Eci	0	1	1	0	1	0	0	0	0	0	0	0	0	1	0	0	0	0	0	0	0	0	0	0	0	0	0	0	0	0
16507311	MA-10	Male	Cancerous	Mouse	Leydig CL	unspecified	2D	SF medium	RIA	1	0	0	1	1	1	0	0	0	0	1	0	0	1	0	0	0	0	0	0	0	0	0	0	0	0	1	0	0	0
17332522	MA-10	Male	Cancerous	Mouse	Leydig CL	unspecified	2D	SC medium	EIA	0	0	1	0	0	0	0	0	0	0	0	0	0	1	0	0	0	0	0	0	0	0	0	0	0	0	1	0	0	0
19699292	MA-10	Male	Cancerous	Mouse	Leydig CL	unspecified	2D	SF medium	ELISA	0	1	0	0	0	1	1	0	0	0	0	0	0	1	0	0	0	1	0	0	0	0	0	0	0	0	1	0	0	0
22236953	MA-10	Male	Cancerous	Mouse	Leydig CL	unspecified	2D	SC medium	ELISA	1	0	0	0	0	1	0	0	0	0	0	0	0	1	0	0	0	0	0	0	0	0	0	0	0	0	1	1	0	0
23578968	MA-10	Male	Cancerous	Mouse	Leydig CL	unspecified	2D	SF medium	ELISA	0	1	0	0	0	0	0	0	0	0	0	0	0	0	0	0	0	1	0	0	0	0	0	0	0	0	0	0	0	0
23969005	MA-10	Male	Cancerous	Mouse	Leydig CL	unspecified	2D	SC medium	RIA	0	1	0	0	0	0	0	0	0	0	0	0	0	1	0	0	0	0	0	0	0	0	0	0	0	0	1	0	0	0
24014645	MA-10	Male	Cancerous	Mouse	Leydig CL	unspecified	2D	SC medium	RIA	0	0	1	0	0	1	1	0	0	1	1	1	0	0	0	0	0	1	0	0	0	0	0	0	0	0	1	0	0	0
26647388	MA-10	Male	Cancerous	Mouse	Leydig CL	unspecified	2D	SC medium	ELISA	0	0	0	0	1	0	0	0	0	0	0	0	0	1	0	0	0	0	0	0	0	0	0	0	0	0	0	0	0	0
26783879	MA-10	Male	Cancerous	Mouse	Leydig CL	unspecified	2D	medium w/ 1% serum	ELISA	0	0	0	0	1	1	0	0	0	0	1	0	0	1	0	0	0	0	0	0	0	0	0	0	0	0	1	0	0	0
27181934	MA-10	Male	Cancerous	Mouse	Leydig CL	unspecified	2D	medium w/ 1% Nutridoma SP	RIA	1	0	0	0	0	1	0	0	0	0	1	0	0	1	0	0	0	0	0	0	0	0	0	0	0	0	0	1	0	0
27423704	MA-10	Male	Cancerous	Mouse	Leydig CL	unspecified	2D	medium w/ 5% HS & 2.5% FBS	RIA	1	0	0	0	0	0	0	0	0	0	0	0	0	1	0	0	0	0	0	0	0	0	0	0	0	0	0	0	0	0
27590779	MA-10	Male	Cancerous	Mouse	Leydig CL	unspecified	2D	medium w/ 12% HS	RIA	0	0	0	0	0	0	0	0	0	0	0	0	0	0	0	0	0	1	1	1	0	0	0	0	0	0	0	0	0	0
28697429	MA-10	Male	Cancerous	Mouse	Leydig CL	unspecified	2D	medium w/ 10% FCS	ELISA	0	0	0	0	0	1	0	1	0	0	0	0	0	0	0	0	0	1	1	0	0	0	0	0	0	0	0	0	0	0
28962244	MA-10	Male	Cancerous	Mouse	Leydig CL	unspecified	2D	medium w/ 15% FBS	RIA	0	1	1	0	0	1	1	0	0	1	1	0	0	0	0	0	0	1	0	0	0	0	0	0	0	0	1	0	0	0
29560447	MA-10	Male	Cancerous	Mouse	Leydig CL	unspecified	2D	medium w/ DCC-FBS	EIA; UPLC-MS/MS	0	0	0	0	0	0	1	0	1	0	1	1	0	1	0	1	0	1	0	0	0	0	0	0	0	0	0	0	0	0
30648648	MA-10	Male	Cancerous	Mouse	Leydig CL	unspecified	2D	medium w/ 15% HS	ELISA	0	0	0	0	0	0	0	0	0	0	0	0	0	1	0	0	0	0	0	0	0	0	0	0	0	0	1	0	0	0
31126612	MA-10	Male	Cancerous	Mouse	Leydig CL	unspecified	2D	medium w/ 5% DC-FBS	ELISA	0	0	0	0	0	0	0	0	0	0	1	0	0	1	0	0	0	0	0	0	0	0	0	0	0	0	0	0	0	0
31195090	MA-10	Male	Cancerous	Mouse	Leydig CL	unspecified	2D	medium w/ 5% DC-FBS	ELISA	0	0	1	0	0	0	0	0	0	0	0	0	0	1	0	0	0	1	0	0	0	0	0	0	0	0	0	0	0	0
31759407	MA-10	Male	Cancerous	Mouse	Leydig CL	unspecified	2D	medium w/ 5% DC-FBS	EIA	0	0	0	0	0	0	0	0	0	0	0	0	0	0	0	0	0	0	1	0	0	0	0	0	0	0	0	0	0	0
34627990	MA-10	Male	Cancerous	Mouse	Leydig CL	unspecified	2D	medium w/ 15% HS	ELISA	0	1	0	0	0	1	0	0	0	0	1	0	0	1	0	0	0	0	0	0	0	0	0	0	0	0	1	0	0	0
39307342	MA-10	Male	Cancerous	Mouse	Leydig CL	unspecified	2D	unspecified	ELISA	0	0	0	0	0	1	1	0	0	1	1	0	0	1	0	0	0	0	0	0	0	0	0	0	0	0	1	0	0	0
10373400	mLTC1	Male	Cancerous	Mouse	Leydig CL	unspecified	2D	medium w/ 0.1% BSA	RIA	1	0	0	0	1	0	0	0	0	0	0	0	0	1	0	0	0	0	0	0	0	0	0	0	0	0	0	0	0	0
16375936	mLTC1	Male	Cancerous	Mouse	Leydig CL	unspecified	2D	not specified	FIA	1	0	0	0	0	0	0	0	0	0	0	0	0	1	0	0	0	0	0	0	0	0	0	0	0	0	0	0	0	0
18304986	mLTC1	Male	Cancerous	Mouse	Leydig CL	unspecified	2D	SF medium	DELFIA	1	0	0	0	0	1	1	0	0	0	0	0	0	1	0	0	0	1	0	0	0	0	0	0	0	0	1	0	0	0
25720297	mLTC1	Male	Cancerous	Mouse	Leydig CL	unspecified	2D	SC medium	ELISA	1	0	0	0	0	0	0	0	0	0	0	0	0	0	0	0	0	1	0	0	0	0	0	0	0	0	0	0	0	0
30935992	mLTC1	Male	Cancerous	Mouse	Leydig CL	unspecified	2D	medium w/ 10% FBS	LC-ESI-MS/MS	1	0	0	0	0	0	0	0	0	0	0	0	0	0	0	1	0	1	0	0	0	1	0	0	0	0	0	0	0	0
34768887	mLTC1	Male	Cancerous	Mouse	Leydig CL	unspecified	2D	medium w/ DC-FBS	ELISA	1	0	1	0	0	0	0	0	0	0	0	0	0	1	0	0	0	1	0	0	0	0	0	0	0	0	1	0	0	0
35739735	mLTC1	Male	Cancerous	Mouse	Leydig CL	unspecified	2D	SF serum	LC-ESI-MS/MS	1	0	0	0	0	0	0	0	0	0	0	0	0	0	0	1	0	1	0	0	0	1	0	0	0	0	0	0	0	0
37296657	mLTC1	Male	Cancerous	Mouse	Leydig CL	unspecified	2D	SF serum	Architect Immunoassay Analyzer	1	1	0	0	0	0	1	1	0	0	0	0	0	1	0	0	0	1	0	0	0	0	0	0	0	0	1	0	0	0
12072389	R2C	Male	Cancerous	Rat	Leydig CL	ILCs	2D	SC medium	RIA	0	0	0	0	0	0	0	0	0	0	0	0	0	1	0	0	0	0	0	0	0	0	0	0	0	0	0	0	0	0
20096755	R2C	Male	Cancerous	Rat	Leydig CL	ILCs	2D	SC medium	RIA	0	0	0	0	0	0	0	1	0	0	0	0	0	0	0	0	0	1	0	0	0	0	0	0	0	0	0	0	0	0
23578968	R2C	Male	Cancerous	Rat	Leydig CL	ILCs	2D	SF medium	ELISA	0	0	0	0	0	0	0	0	0	0	0	0	0	0	0	0	0	1	0	0	0	0	0	0	0	0	0	0	0	0
29247840	TM3	Male	Normal	Mouse	Leydig CL	ILCs	2D	medium w/ 10% FBS	Chemiluminescence assay	0	0	0	0	0	0	0	0	0	0	0	0	0	0	0	0	0	1	0	0	0	0	0	0	0	0	0	0	0	0
31342755	TM3	Male	Normal	Mouse	Leydig CL	ILCs	2D	medium w/ 5% HS and 2.5% FBS	ELISA	0	0	0	0	0	0	0	0	0	0	0	0	0	0	0	0	0	1	0	0	0	0	0	0	0	0	0	0	0	0
32585208	TM3	Male	Normal	Mouse	Leydig CL	ILCs	2D	medium w/ 10% FBS	ELISA	0	0	0	0	0	0	0	0	0	0	1	0	0	0	0	0	0	1	0	0	0	0	0	0	0	0	1	0	0	0
33010548	TM3	Male	Normal	Mouse	Leydig CL	ILCs	2D	medium w/ 5% HS and 2.5% FBS	ELISA	0	0	0	0	0	0	0	0	0	0	0	0	0	0	0	0	0	1	0	0	0	0	0	0	0	0	0	0	0	0
33148124	TM3	Male	Normal	Mouse	Leydig CL	ILCs	2D	medium w/ 5% HS and 2.5% FBS	ELISA	0	0	0	0	0	1	0	0	0	0	1	0	0	0	0	0	0	1	0	0	0	0	0	0	0	0	1	0	0	0
33297044	TM3	Male	Normal	Mouse	Leydig CL	ILCs	2D	medium w/ 10% FBS	ELISA	0	0	0	0	0	1	0	0	1	1	1	0	0	0	0	0	0	1	0	0	0	0	0	0	0	0	1	0	0	0
33360214	TM3	Male	Normal	Mouse	Leydig CL	ILCs	2D	medium w/ 5% HS and 2.5% FBS	ELISA	0	0	0	0	0	0	0	0	0	0	0	0	0	0	0	0	0	1	0	0	0	0	0	0	0	0	0	0	0	0
34165216	TM3	Male	Normal	Mouse	Leydig CL	ILCs	2D	medium w/ 10% FBS	ELISA	1	0	0	0	0	0	0	0	0	0	0	0	0	0	0	0	0	1	0	0	0	0	0	0	0	0	0	0	0	0
34550611	TM3	Male	Normal	Mouse	Leydig CL	ILCs	2D	medium w/ 5% HS and 2.5% FBS	EIA	0	0	0	0	0	0	0	0	0	0	0	0	0	0	0	0	0	1	0	0	0	0	0	0	0	0	0	0	0	0
35331755	TM3	Male	Normal	Mouse	Leydig CL	ILCs	2D	medium w/ 10% FBS	ELISA	0	0	0	0	0	1	1	0	0	1	1	0	0	0	0	0	0	1	0	0	0	0	0	0	0	0	1	0	0	0
35504394	TM3	Male	Normal	Mouse	Leydig CL	ILCs	2D	medium w/ 5% HS and 2.5% FBS	ELISA	0	0	0	0	0	0	0	0	0	0	0	0	0	0	0	0	0	1	0	0	0	0	0	0	0	0	0	0	0	1
35948002	TM3	Male	Normal	Mouse	Leydig CL	ILCs	2D	SF medium	ELISA	1	0	0	0	0	0	1	0	0	0	0	0	0	0	0	0	0	1	0	0	0	0	0	0	0	0	0	0	0	0
36545881	TM3	Male	Normal	Mouse	Leydig CL	ILCs	2D	medium w/ 5% HS and 2.5% FBS	ELISA	0	0	0	0	0	0	0	0	0	0	0	0	0	0	0	0	0	1	0	0	0	0	0	0	0	0	0	0	0	0
37246248	TM3	Male	Normal	Mouse	Leydig CL	ILCs	2D	medium w/ 10% HS and 5% FBS	CMIA	1	0	0	0	0	0	1	0	0	0	1	0	0	0	0	0	0	1	0	0	0	0	0	0	0	0	0	0	0	0
38590960	TM3	Male	Normal	Mouse	Leydig CL	ILCs	2D	medium w/ 5% HS and 2.5% FBS	CMIA	1	0	0	0	0	1	1	0	0	1	1	0	0	0	0	0	0	1	0	0	0	0	0	0	0	0	1	0	0	0
38663197	TM3	Male	Normal	Mouse	Leydig CL	ILCs	2D	medium w/ 10% FBS	ELISA	0	0	0	0	0	0	0	0	0	0	0	0	0	0	0	0	0	1	0	0	0	0	0	0	0	0	0	0	0	0
39239657	TM3	Male	Normal	Mouse	Leydig CL	ILCs	2D	medium w/ 5% HS and 2.5% FBS	ELISA	0	0	0	0	0	1	1	0	0	0	1	0	0	0	0	0	0	1	0	0	0	0	0	0	0	0	1	0	0	0
7997239	TT211	Male	Cancerous	Mouse	Leydig CL	unspecified	2D	SF & SC medium	RIA	1	0	0	0	1	0	0	0	0	0	0	0	0	1	0	0	0	1	1	0	0	0	0	0	0	0	0	0	0	0

## Sheet: Supporting evidence for Fig 6
Chemical	Ref (PMID)	T	A4	E2	P4	Model system	Species (stage)	Induced	Notes
Atrazine	22461451					BLTK1	mouse	±hCG	1-600 µM (4 h): effective conc. - ³30 µM increased when applied alone, decreased under hCG stimulation (only 300 µM tested under this condition); medium w/ 10% FBS; EIA (T); non-cytotoxic conc. (MTT assay)
Atrazine	23591565					BLTK1	mouse		1-600 µM (1-48 h): effective con. for 24 h: - ³100 µM for P4 & ³10 µM for T, effective time for 300 µM: ³2 h - then slowly decreasing to solvent control within 24 h for P4, ³2 h then slowly increasing for T; medium w/ 10% FBS; EIA (T&P4); measured viability (MTT assay)
Atrazine	26377646					BLTK1	mouse	±hCG±/FSK	1-600 µM (1-24 h): effective time for 300 µM: - ³1 h for T & ³2 h for P - increased when applied alone, decreased under hCG/FSK stimulation, effective con. ³300 µM (4 h) for T; medium w/ 10% FBS; EIA (T&P4)
Atrazine	20087668					H295R	human		0.01-100 μM (48 h): effective con. ³10 µM for T & 1 µM for E2; medium w/ 5% Nu-serum; ELISA (T&E2); cytotoxic conc. (MTT assay) excluded
Atrazine	20890769					H295R	human		0.0001-100 μM (48 h): Lab 1 - LOEC = 100 µM for T & 10 µM for E2; medium w/ 2.5% Nu-serum; ELISA (T&E2); conc. with viability < 80% excluded
Atrazine	20890769					H295R	human		0.0001-100 μM (48 h): Lab 2 - LOEC = 1 µM for T & 1 µM for E2; medium w/ 2.5% Nu-serum; ELISA (T&E2); conc. with viability < 80% excluded
Atrazine	20890769					H295R	human		0.0001-100 μM (48 h): Lab 3 - LOEC = 1 µM for T & 1 µM for E2; medium w/ 2.5% Nu-serum; ELISA (T&E2); conc. with viability < 80% excluded
Atrazine	20890769					H295R	human		0.0001-100 μM (48 h): Lab 4 - LOEC = 10 µM for E2; medium w/ 2.5% Nu-serum; ELISA (T&E2); conc. with viability < 80% excluded
Atrazine	20890769					H295R	human		0.0001-100 μM (48 h): Lab 6 - LOEC = 0.1 µM for E2; medium w/ 2.5% Nu-serum; ELISA (T&E2); conc. with viability < 80% excluded
Atrazine	21126571					H295R	human		1-30 μM (48 h): 10 & 30 µM for P4 & E2; medium w/ 2.5% Nu-serum; RIA (P4&E2); conc. with viability < 90% excluded (LIVE/DEAD Viability/Cytotoxicity Kit); E1 (estrone) also measured
Atrazine	24486430					H295R	human		30 μM (24 h): 30 µM for E2; medium w/ 1% stripped FBS; ELISA (E2); no decrease in viability (RTCA); E1/E3 also measured
Atrazine	24928889					H295R	human		0-30 μM (48 h): LOEC = 1 µM for P4&E2 & 10 µM for T (no effect on A4); medium w/ 2.5% NuSerum; UPLC-MS/MS (T&P4&A4) & ELISA (E2); viability measured (Live/Dead Viability/Cytotoxicity kit); E1 also measured
Atrazine	28936609					H295R	human		1 nM-304 μM (48 h): LOEC = 12 µM for E2 & 61 µM for T; medium w/ 2.5% NuSerum; ELISA (T&E2); viability measured (MTT assay); slight & not concentration-dependent increase (1.4×) for T
Atrazine	29216406					H295R	human	+FSK	0.4-100 μM (48 h) - HT H295R: LOEC = 1.2 µM for T (significantly increased just 1 and 100 mM) & P4 (increase) & E2 (increase); medium w/ 2.5% NuSerum; HPLC/MS-MS (T&E2&P4&A4); viability measured (MTT assay); estrone was also measured
Atrazine	12128101					Primary LCs	rat (peripubertal)	+LH	232 µM (3 h): effective con. for LH-stimulated cells; medium w/ BSA; RIA (T); viability was not evaluated
Atrazine	20667998					Primary LCs	rat (peripubertal)	±hCG	0.001-232 µM (24 & 3 h): ³1 µM for T+DHT&P4 (24 h) - increase in both basal and hCG-induced cells, P4 - decreased at 50 µM, 232 µM (3 h) - with increasing hCG con. decreasing potential to stimulate T+DHT level; medium w/ BSA; RIA (T+DHT&P4); measured viability (MTT assay)
Atrazine	23022511					Primary LCs	rat (peripubertal)	+hCG/+FSK	0-50 µM (2 h): effective con. ³5 µM - con.-dependent increase hCG- and fsk-stimulated cells; medium w/ BSA; RIA (T+DHT)
Atrazine	27554787					Primary LCs	rat (peripubertal)	±hCG	50 µM (0-2 h): effective time: ³2 h - Teffect only on hCG-stimulated cells; medium w/ 0.1% BSA; RIA (T+DHT)
Benomyl	20890769					H295R	human		0.0001-100 μM (48 h): Lab 1; medium w/ 2.5% Nu-serum; ELISA (T&E2); conc. with viability < 80% excluded
Benomyl	20890769					H295R	human		0.0001-100 μM (48 h): Lab 2; medium w/ 2.5% Nu-serum; ELISA (T&E2); conc. with viability < 80% excluded
Benomyl	20890769					H295R	human		0.0001-100 μM (48 h): Lab 3; medium w/ 2.5% Nu-serum; RIA (T&E2); conc. with viability < 80% excluded
Benomyl	20890769					H295R	human		0.0001-100 μM (48 h): Lab 4; medium w/ 2.5% Nu-serum; ELISA (T&E2); conc. with viability < 80% excluded
Benomyl	20890769					H295R	human		0.0001-100 μM (48 h): Lab 6; medium w/ 2.5% Nu-serum; ELISA (T&E2); conc. with viability < 80% excluded
Benomyl	29216406					H295R	human	+FSK	4 nM - 1 µM; A4, T : effects were not concentration-dependent and failed to exceed the threshold of 1.5-fold control.; medium w/ 2.5% NuSerum; HPLC/MS-MS (T&E2&P4&A4); viability measured (MTT assay); estrone was also measured
BPA	20890769					H295R	human		0.0001-100 μM (48 h): Lab 1 - LOEC = 10 µM for T & E2; medium w/ 2.5% Nu-serum; ELISA (T&E2); conc. with viability < 80% excluded
BPA	20890769					H295R	human		0.0001-100 μM (48 h): Lab 2 - LOEC = 10 µM for T & 1 µM for E2; medium w/ 2.5% Nu-serum; ELISA (T&E2); conc. with viability < 80% excluded
BPA	21427057					H295R	human		LOEC (24 h): 30 ng/mL (131 nM) for T, 100 ng/mL (437 nM) for A4, 3000 ng/ml (13 mM) for E2 and P4; medium w/ 2.5% Nu-serum; LC-MS/MS (A4&E2&P4); E1 (estrone also measured)
BPA	22554500					H295R	human		0.1-30 µM (48 h): LOEC = 10 µM for E2 & 3-10 µM for T; medium w/ 2.5% Nu-serum; ELISA (T & E2); non-cytotoxic concentrations (< 20% cytotoxicity, WST-1 assay)
BPA	23990906					H295R	human		0.04-30 µM (48 h): EC50 = 3.4 µM for T & 6.6 µM for E2, no effect on P4; medium w/ 2.5% Nu-serum; LC-MS/MS (T&P4&E2) & DELFIA (P4&E2&T); cytotoxicity measured (MTT assay), data not provided; E1 also measured
BPA	24928889					H295R	human		0-30 μM (48 h): LOEC = 0.03 µM for A4 & 0.1 µM for T & 30 µM for P & 10 µM for E2; medium w/ 2.5% NuSerum; UPLC-MS/MS (T&P4&A4) & ELISA (E2); viability measured (Live/Dead Viability/Cytotoxicity kit); E1 also measured
BPA	25579646					H295R	human		0.1-100 mM (48 h): effective con. ≥1 mM for T & ≥100 mM for E2; medium w/ 2.5% Nu-serum; ELISA (E2) & RIA (free T), cytotoxic con. (CellTiter 96 Aqueous One SolutionCell Proliferation Assay Kit) excluded - 100 µM decreased by 23% viability
BPA	38276253					H295R	human		0.05-100 mM (24 h): effective con. for P4 increase ≥0.05 mM & ≥10 µM for P decrease, effective con. for E2 increase ≥1 µM & ≥50 µM for E2 decrease, effective con. for T2 decrease ≥1 µM; medium w/ 2.5% Nu-serum; ELISA (P4&E2&T), viability measured (MTT&CFDA-AM assays): ≥1 & ≥10 µM cytotox.
BPA	38966215					H295R	human		1 nM-1 mM (72 h): LOEC = 100 µM for P4 (~50% decrease also at 25 and 50 µM, non-significant), 10 µM for A4&T, 100 µM for E2 (~40% increase also at 50 and 250 µM, non-significant); medium w/ 10% FBS; LC-MS/MS (P4&E2&T&A4), viability measured (CellTiter-Glo® Luminescent assay): LC50: 146.6 μM
BPA	24014645					MA-10	mouse		0-30 µM (24 h): LOEC = 10 µM; medium w/ 15% FBS; RIA (T)
BPA	28697429					MA-10	mouse		1 nM-1 µM (24 h): all con. decreased T, but just 1 & 100 nM significantly, ³10 µM increased E2 Þ decreased T/E2 at con. ³1 µM; medium w/ 10% FCS; ELISA (T&E2); viability (MTT assay): LOEC = 200 µM, no cytotox. 10 nM & 1 µM up to 96 h
BPA	31126612					MA-10	mouse		10 nM (48 h): no effect on P4; medium w/ 5% DC-FBS; ELISA (P4)
BPA	31759407					MA-10	mouse		1 nM (24 h): effective to decrease E2; medium w/ 5% DC-FBS; EIA (E2)
BPA	10373400					mLTC1	mouse	±hCG	0.1-100 µM (48-h exposure+1- & 3-h stimulation): 100 µM after 1 h & 1-100 µM after 3 h; effects only on hCG-stimulated cells
BPA	37296657					mLTC1	mouse	±hCG/±LH	1 nM & 1 µM (8h & 24h): no effect on basal or stimulated cells; medium w/o FBS; Architect Immunoassay Analyzer (P4, T); viability (MTT assay): 1 mM cytotox.
BPA	14605012					Primary LCs	rat (adult: 90-d)	±LH	0.01 nM - 1 µM (18+3 h): only effective con.: 0.01 nM in stimulated cells; medium w/ 0.1% BSA; RIA (T); viability (trypan blue exclusion test ): no cytotoxicity
BPA	20096755					R2C	rat		0.1-10 nM (18+3 h): all con. were effective (decrease); medium w/ 10% FBS; RIA (T)
BPA	28482050					Testis explants/organ culture	human (adult: mean age of 47 y)	+hCG	1 nM to 10 mM (24&48 h): effective con. 10 mM after 24 and 48 h in stimulated cultures; medium w/o FBS; RIA (T); no effect on gross morphology of testis; prostate cancer patients or or multiorgan donors; BPA not metabolized in the culture
BPA	23284716					Testis explants/organ culture	human (fetal: 6-11-gw)		1 pM to 10 mM (24-72 h): LOEC = 10 nM for T (decrease, 24-72 h) - the effect of BPA not influenced by the age of the fetus; medium w/o FBS; RIA (T); no sign of necrosis or disorganized areas in the tissue
BPA	25706302					Testis explants/organ culture	human (fetal: 7-12-gw)	±hCG/±LH	10 nM to 10 mM (72 h): effective con. 10 mM for T (decrease) in stimulated cultures & 10&1 nM and 10 mM in non-stimulated cultures, BPA dissolved in DMSO or EtOH had similar effects; medium w/o FBS; RIA (T); no effect on gross morphology of testis
BPA	23284716					Testis explants/organ culture	mouse (fetal: 12.5 dpc)		1 pM to 10 mM (24-72 h): effect. con. - 10 mM for T (decrease, 24-72 h); medium w/o FBS; RIA (T); no sign of necrosis or disorganized areas in the tissue
BPA	25706302					Testis explants/organ culture	rat (fetal: 14 dpc) - Sprague-Dawley		1 nM to 10 mM (24-72 h): effective con. 10 mM after 24-72 h & 10 nM for T after 72 h (decrease) in non-stimulated cultures exposed to BPA dissolved in DMSO, similarly, when BPA dissolved in EtOH; medium w/o FBS; RIA (T); no effect on gross morphology of testis; Sprague-Dawley strain
BPA	25706302					Testis explants/organ culture	rat (fetal: 14 dpc) - Wistar		1 nM to 10 mM (24-72 h): effective con. 10 mM after 24-72 h in non-stimulated cultures exposed to BPA dissolved in DMSO; medium w/o FBS; RIA (T); no effect on gross morphology of testis; Wistar strain - T levels higher in Wistar than those from Sprague-Dawley fetal testes at all time points in the control cultures
BPA	23284716					Testis explants/organ culture	rat (fetal: 14.5 dpc)		1 pM to 10 mM (24-72 h): effect. con. - 10 mM for T (decrease, 24-72 h); medium w/o FBS; RIA (T); no sign of necrosis or disorganized areas in the tissue
BPA	36780129					Testis explants/organ culture	rat (fetal: 15.5 gd/dpc)	±LH	10 mM (24-72 h): decrease in non-stimulated cells after 24-72 h and stimulated cells at the end of exposure (72-75 h); culture medium not specified; ELISA (T); no effect on germ and Sertoli cell numbers and proliferation, but increase in Leydig cell number, but not their surface
BPA	29524480					Testis explants/organ culture	rat (immature: EDS-treated adults)	+LH	1 nM to 1 mM (1 w): effective con. 1 mM; medium w/ 0.1% BSA; RIA (T); cultures of seminiferous tubules - stem Leydig cell differentiation model; BPA did not stimulate stem Leydig cell proliferation
BPA	29247840					TM3	mouse		1-100 mM (48 h): decrease at all con.; medium w/ 10% FBS; Chemiluminescence assay (T); viability (MTT assay & RTCA): ≥50 mM cytotox.
BPA	31342755					TM3	mouse		0.04-50 mg/mL (0.18-219 mM) (24 h): effective con. ≥ 10 mg/mL (≥44 mM); medium w/ 5% HS and 2.5% FBS; ELISA (T); viability (MTT assay): ≥ 10 mg/mL decreased viability
BPA	32585208					TM3	mouse		5 mM (48 h): decrease; medium w/ 10% FBS; ELISA (T)
BPA	33297044					TM3	mouse		10 mM (24&48 h): decrease after both exposure times; medium w/ 10% FBS; ELISA (T); viability (CCK-8 assay): no effect on cell viability, death and proliferation
BPA	36545881					TM3	mouse		1-50 mg/mL (4.5-219 mM) (48 h): effective con. 2.5 mg/mL (increase) and ≥ 10 mg/mL (≥44 mM) (decrease); Decrease coincides with cytotoxicity; medium w/ 5% HS and 2.5% FBS; ELISA (T); viability (MTT assay): ≥ 10 mg/mL decreased viability
BPA	39239657					TM3	mouse		200 mM (4 h): decrease in intracellular and secreted T; medium w/ 10% FBS; ELISA (intracellular and secreted T); viability (CCK-8 assay): ≥5 mM
BPA	35504394					TM3	mouse		100 mM (24 h): faint (~10%) decrease ; medium w/ 5% HS and 2.5% FBS; ELISA (T); viability (CCK-8 assay): ≥150 mM
BPA	29216406					H295R	human	+FSK	0.041- 10 µM; increase in E2 and no effect in P4 observed in 2/3 plates; medium w/ 2.5% NuSerum; HPLC/MS-MS (T&E2&P4&A4); viability measured (MTT assay); estrone was also measured
BPA	31266599					Testis explants/organ culture	boar (neonatal: 7-d)		10 nM (48 h); medium w/5% DC-FBS; EIA (E2); no changes in Leydig cell morphology
Butyl paraben	18648085					H295R	human		0.1-30 mM (48 h): effective con. 30 mM for P4, no effects on E2&T - but a non-significant tendency to slight decrease T and E2; medium w/ 2% Nu-serum; DELFIA kits (T&E2&P4); viability (resazurin assay): no cytotoxicity determined
Butyl paraben	20890769					H295R	human		0.0001-100 μM (48 h): Lab 1 - LOEC = 10 µM for T, ; medium w/ 2.5% Nu-serum; ELISA (T&E2); conc. with viability < 80% excluded
Butyl paraben	20890769					H295R	human		0.0001-100 μM (48 h): Lab 2 - LOEC = 10 µM for E2; medium w/ 2.5% Nu-serum; ELISA (T&E2); conc. with viability < 80% excluded
Butyl paraben	20890769					H295R	human		0.0001-100 μM (48 h): Lab 3 - LOEC = 1 µM for T & 10 µM for E2; medium w/ 2.5% Nu-serum; RIA (T&E2); conc. with viability < 80% excluded
Butyl paraben	20890769					H295R	human		0.0001-100 μM (48 h): Lab 4; medium w/ 2.5% Nu-serum; ELISA (T&E2); conc. with viability < 80% excluded
Butyl paraben	20890769					H295R	human		0.0001-100 μM (48 h): Lab 6; medium w/ 2.5% Nu-serum; ELISA (T&E2); conc. with viability < 80% excluded
Butyl paraben	23990906					H295R	human		0.04-30 µM (48 h): No effect on T&E2&P4; medium w/ 2.5% Nu-serum; LC-MS/MS (T&P4&E2) & DELFIA (P4&E2&T); cytotoxicity measured (MTT assay), data not provided; E1 also measured
Butyl paraben	24928889					H295R	human		0-30 μM (48 h): LOEC = 3 µM for T&E2 & 10 µM for A4 & 30 µM for E2; medium w/ 2.5% NuSerum; UPLC-MS/MS (T&P4&A4) & ELISA (E2); viability measured (Live/Dead Viability/Cytotoxicity kit); E1 also measured
Butyl paraben	29216406					H295R	human	+FSK	0.041- 10 µM; LOEC 1.1 µM for P4 (increase); medium w/ 2.5% NuSerum; HPLC/MS-MS (T&E2&P4&A4); viability measured (MTT assay); estrone was also measured
Butyl paraben	36702264					H295R	human		0.1-100 μM (48 h): effective con. 10 mM for E2 (increase) & 1 µM (increase) and 100 µM (decrease) for T; medium w/ 2.5% CS-FBS; RIA (T&E2); viability (resazurin assay): none cytotoxicity
Butyl paraben	19897028					Testis explants/organ culture	rat (adult: 12–14-w)	+hCG	30-1000 μM (6 h): no effect on T; medium w/o serum; RIA (T - intracellular&in medium)
Clotrimazole	31330226					H295R	human		0.0003-0.3 μM (48 h): EC50 0.01 mM for P4 & 0.03 mM for A4 & 0.02 mM for T & 0.008 mM for E2 (decrease); medium w/ 2.5% Nu-serum; LC-MS/MS (T&E2&P4&A4); viability (resazurin assay): wells with viability < 80% of the solvent control was excluded; FSK (1 & 10 mM) and prochloraz (0.1 & 1 mM) included as positive controls for quality control according to OECD quideline; E1 also measured
Clotrimazole	6320571					Primary LCs	mouse (age not specified)	±LH	0.1-10 ng/ml (0.3-30 nM): LOEC 0.1 ng/ml (3 nM); Effect on stimulated cells only; serum-free medium; RIA (T); viability (trypan blue exclusion assay)
DEHP	20890769					H295R	human		0.0001-100 μM (48 h): Lab 1 - LOEC = 1 µM for E2; medium w/ 2.5% Nu-serum; ELISA (T&E2); conc. with viability < 80% excluded
DEHP	20890769					H295R	human		0.0001-100 μM (48 h): Lab 2 - LOEC = 1 µM for E2; medium w/ 2.5% Nu-serum; ELISA (T&E2); conc. with viability < 80% excluded
DEHP	22402212					H295R	human		1-100 μM (24-72 h): LOEC = 10 mM for 48 h, effective con. 10 mM after 24-72 h - effect did not change with time; medium w/ 0.1% BSA; RIA (T); viability (MTT assay): no cytotox.
DEHP	23990906					H295R	human		0.04-30 µM (48 h): effect shown for E2 - a non-monotonous concentration-response, not reproducible in an independent experiment, no effect on T&P4; medium w/ 2.5% Nu-serum; LC-MS/MS (T&P4&E2) & DELFIA (P4&E2&T); cytotoxicity measured (MTT assay), data not provided; E1 also measured
DEHP	29216406					H295R	human	+FSK	0.41- 100 µM; P4, E2 (increase): multiple concentrations positive but not concentration-responsive. medium w/ 2.5% NuSerum; HPLC/MS-MS (T&E2&P4&A4); viability measured (MTT assay); estrone was also measured
DEHP	30825681					H295R	human		0.8-100 mg/L (2-256 µM) (48 h): LOEC = 20 mg/L (51 mM) for 48 h, no effect on T, the E2/T ratio increase even at 4 mg/mL (10 mM); medium w/ 2.5% Nu-serum; ELISA (T&E2); viability (WST-1 assay): no cytotox.
DEHP	32334352					H295R	human		0.25-25 µM (48 h): at 0.25 µM, T increased, whereas at 2.5 and 25 µM, T decreased & at 25 µM, E2 increased; medium w/ 2.5% Nu-serum; ELISA (T&E2), cytotoxic con. (CCK-8 reagent) excluded
DEHP	33628236					H295R	human		0.03-3 µM (48 h): effective con. ≥ 1 µM for T&E2 (increase); medium w/ 2.5% Nu-serum; ELISA (T&E2), cytotoxic con. (MTT assay) excluded; FSK (1 & 10 mM) and prochloraz (0.1 & 1 mM) included as positive controls for quality control according to OECD quideline
DEHP	22236953					MA-10	mouse	+hCG	0.1-100 µM (24 h): effective con. ≥ 10 µM in stimulated cells for P4 (decrease); medium w/ 15% FBS; ELISA (P4), cytotoxic con. (MTT assay): >1 mM after 24 h & effective con. ≥100 mM; amount of DEHP decreased over the 24 h due to poor extraction efficiency and compound volatility to 50%, no difference between abiotic control and exposed cells
DEHP	24014645					MA-10	mouse		0-30 µM (24 h): no effect on T; medium w/ 15% FBS; RIA (T)
DEHP	30935992					mLTC1	mouse	+hCG	10&100 µM (48 h+4 h incubation in medium w/ 0.1 BSA and hCG): effective con. 10&100 mM on A4 (increase), no effect on T; medium w/ 10% FBS; LC-ESI-MS/MS (T); viability (MTT assay): only non-cytotox. con. included; MLTC-1 cells exposed to low-dose (0.1–1 μM) DEHP, there was around 60-70& hydrolysis to MEHP, which decreased with con. to 10 an 100 μM exposure with almost no hydrolysis
DEHP	34768887					mLTC1	mouse	±hCG	100 µM (20 h+4 h incubation w/ or w/o hCG): no effect on T in both stimulated (only non-significant increase with high variability) or non-stimulated cells; medium w/ DC-FBS; ELISA (T); viability (MTT assay): no cytotox.
DEHP	35739735					mLTC1	mouse	+hCG	0.2 µM (48 h+4 h incubation w/ hCG in serum-free medium): decrease in T, no effect on A4; medium - not-specified if serum was added; LC–ESI–MS/MS (T&A4)
DEHP	22402212					Testis explants/organ culture	human (age not specified)		10 & 100 μM (24&48 h): effective con. 10 mM for 24 h, but no effect after 48 h; medium w/o serum; RIA (T); any alteration in cell morphology; donors: prostate cancer patients; only 2.7% of added DEHP detected in the explants (51.3% in the culture plate, 41% in the medium, 4.8% in the insert plate); DEHP partially metabolized to MEHP&5OH-MEHP
DEHP	16979278					Testis explants/organ culture	rat (fetal: 14.5-gd)	±LH	1 nM to 10 µM (72 h+3 h incubation w/ or w/o LH in serum-free medium): effective con. 1 nM (only) in non-stimulated cells - no consistent concentration-response, no effect on stimulated cells; medium - not-specified; ELISA (T)
DEHP	19440488					Testis explants/organ culture	rat (fetal: 14.5-gd)	±LH	1-100 µM (24-72 h+3 h incubation w/ or w/o LH in serum-free medium): effective con. 10 mM in stimulated and non-stimulated cells at 72 h (increase); medium w/o serum; RIA (T); gross morphology of eminiferous tubules not disturbed, no effect on Leydig cell number; one-half of the volume of the culture/exposure medium refreshed every 24 h; 0.3% of added DEHP at 10 mM presented within the testes aft…
DEHP	34165216					TM3	mouse	+hCG	0.1-0.8 μM (24 h): effective con. 0.4&0.8 mM (decrease in T); medium w/ 10% FBS; ELISA (T); viability (MTT assay): cytotox. con. ≥0.8 mM after ≥24 h - apoptotic morphology, including round shape, cellmembrane blabbing and nucleus condensation
Dimethoate	20890769					H295R	human		0.0001-100 μM (48 h): Lab 1 - LOEC = 10 µM for E2; medium w/ 2.5% Nu-serum; ELISA (T&E2); conc. with viability < 80% excluded
Dimethoate	20890769					H295R	human		0.0001-100 μM (48 h): Lab 2; medium w/ 2.5% Nu-serum; ELISA (T&E2); conc. with viability < 80% excluded
Dimethoate	29216406					H295R	human	+FSK	0.41- 100 µM; medium w/ 2.5% NuSerum; HPLC/MS-MS (T&E2&P4&A4); viability measured (MTT assay); estrone was also measured
Dimethoate	31606569					Primary LCs	rat (late juvenile: 28-d)	±LH/±8-Br-cAMP	0.05-50 μM (3 h): effective con. ≥5 mM in non-stimulated cells and 100 mM also in stimulated cells for T (decrease); medium w/o serum; ELISA (T); immature LCs
Dimethoate	19897028					Testis explants/organ culture	rat (adult: 12–14-w)	+hCG	1-1000 μM (6 h): inconsistent effects on T (a significant decrease only at 300 mM 1 experiment, not confirmed in the other 2 experiments); medium w/o serum; RIA (T - intracellular&in medium)
Fenarimol	17449096					H295R	human		0.01-100 μM (48 h): effective con. 100 mM for T (decrease) & ≥0.1 mM for E2 (decrease); medium w/ 2.5% Nu-serum; ELISA (T&E2); viability (MTT assay)
Fenarimol	20890769					H295R	human		0.0001-100 μM (48 h): Lab 1; medium w/ 2.5% Nu-serum; ELISA (T&E2); conc. with viability < 80% excluded
Fenarimol	20890769					H295R	human		0.0001-100 μM (48 h): Lab 2 - LOEC = 10 µM for T & 1 µM for E2; medium w/ 2.5% Nu-serum; ELISA (T&E2); conc. with viability < 80% excluded
Fenarimol	22554500					H295R	human		0.1-30 µM (48 h): LOEC = 1-3 µM for E2 & 0.1-3 µM for T; medium w/ 2.5% Nu-serum; ELISA (T & E2); non-cytotoxic concentrations (< 20% cytotoxicity, WST-1 assay)
Fenarimol	29216406					H295R	human	+FSK	0.41- 33 µM; medium w/ 2.5% NuSerum; HPLC/MS-MS (T&E2&P4&A4); viability measured (MTT assay); estrone was also measured
Finasteride	20890769					H295R	human		0.0001-100 μM (48 h): Lab 1 - LOEC = 10 µM for T; medium w/ 2.5% Nu-serum; ELISA (T&E2); conc. with viability < 80% excluded
Finasteride	20890769					H295R	human		0.0001-100 μM (48 h): Lab 2 - LOEC = 100 µM for T & E2; medium w/ 2.5% Nu-serum; ELISA (T&E2); conc. with viability < 80% excluded
Finasteride	29216406					H295R	human	+FSK	0.41- 100 µM; A4/T: two/one concentration positive for increase, but this did not meet the criteria for a positive hitcall; medium w/ 2.5% NuSerum; HPLC/MS-MS (T&E2&P4&A4); viability measured (MTT assay)
Finasteride	9928669					Testis explants/organ culture	rat (adult: 63-d)	+hCG	0.1-100 μM (3 h): effective con. ≥10 mM for T & E2 (decrease); medium w/o serum; RIA (T&E2); viability (Trypan blue dye exclusion assay)
Fluconazole	23038793					H295R	human		1000 μM (72 h): decrease in T&A4, P4 - not determined; medium w/ 5% FCS; LC-MS/MS (T&P4&A4); no cytotoxicity associated with tested concentrations
Fluconazole	31330226					H295R	human		0.01-1000 μM (48 h): EC50 98 mM for P4 (increase) & 290 mM for A4 & 114 mM for T (decrease), E2 not determined; medium w/ 2.5% Nu-serum; LC-MS/MS (T&E2&P4&A4); viability (resazurin assay): wells with viability < 80% of the solvent control was excluded; FSK (1 & 10 mM) and prochloraz (0.1 & 1 mM) included as positive controls for quality control according to OECD quideline; E1 also measured
Fluconazole	37637492					H295R	human	+FSK	1&3 μM (48 h): no effect on A4 or P4; medium w/ 2.5% Nu-serum; UHPLC-MS/MS (P4&A4); viability (XTT assay)
Fluconazole	23038793					H295R - HAC15 clone	human		1000 μM (72 h): decrease in T, A4, P4 ; medium w/ 5% FCS; LC-MS/MS (T&P4&A4); no cytotoxicity associated with tested concentrations
Fluconazole	28962244					MA-10	mouse		10 µM (48 h): no effect on T; medium w/ 15% FBS; RIA (T); viability (MTT assay)
Fluconazole	2840013					Primary LCs	rat (adult: 10-11-w, 350 g)	±hCG	0.1-10 mg/ml (0.3 µM to 33 µM) (3 h): effective con. 10 mg/M (decrease) - weak effect, more pronounced in non-stimulated cells; medium w/ 0.2% BSA; RIA (T)
Flutamide	20890769					H295R	human		0.0001-100 μM (48 h): Lab 1 - LOEC = 10 µM for E2; medium w/ 2.5% Nu-serum; ELISA (T&E2); conc. with viability < 80% excluded
Flutamide	20890769					H295R	human		0.0001-100 μM (48 h): Lab 2; medium w/ 2.5% Nu-serum; ELISA (T&E2); conc. with viability < 80% excluded
Flutamide	24434083					H295R	human		73 mM (TC10) (30 h); medium w/ 2.5% Nu-serum; MULTI-SPOT ECL (P4&T), cytotoxic con. (Cell Titer Glo kit) excluded
Flutamide	29216406					H295R	human	+FSK	medium w/ 2.5% NuSerum; HPLC/MS-MS (T&E2&P4&A4); viability measured (MTT assay); estrone was also measured
Flutamide	27590779					MA-10	mouse		100 μM (24 h):no effect; medium w/ 12% Horse serum; RIA (T+DHT&E2)
Flutamide	27590779					Primary LCs	mouse (adult)		100 μM (24 h):no effect; medium w/ 5% FBS; RIA (T+DHT&E2)
Flutamide	19897028					Testis explants/organ culture	rat (adult: 12–14-w)	+hCG	0.3-300 μM (6 h): effective con. at 300 mM (decrease); medium w/o serum; RIA (T - intracellular&in medium)
Flutamide	9928669					Testis explants/organ culture	rat (adult: 63-d)	+hCG	0.01-10 μM (3 h): no effect on T and E2; medium w/o serum; RIA (T&E2); viability (Trypan blue dye exclusion assay)
Flutamide	17888624					Testis explants/organ culture	rat (fetal: 19.5-ed)		0.1-100 mg/l (0.3 µM to 341 µM) (0.5-3 h): effective con. at 100 mg/L after 3 h (increase), no effect on P4; medium w/ 0.1% BSA; DELFIA (T&P4 - secreted& intracellular)
Forskolin	22461451					BLTK1	mouse		0.1-100 µM (48 h) and 10 µM (1-48 h): effective conc. - ³3 µM for P4 & ³1 µM for T & ³3 µM increased E2, but not significantly and FSK at 10 µM increased P4 after ³2 h, but levels declined over time (no increase at 48 h), & increased T after ³2 h, with levels continuing to rise over time; medium w/ 10% FBS; EIA (T&E2&P4); non-cytotoxic conc. (MTT assay)
Forskolin	26377646					BLTK1	mouse		10 μM (4 h) medium w/ 10% FBS; EIA (T&P4)
Forskolin	8969909					H295R	human		10 µM (96-h exposure+4 h in fresh medium): no effect on A4; medium w/ 2% Ultroser HY; RIA (A4)
Forskolin	11226372					H295R	human		10 µM (48 h); medium w/ 2% lipid-free serum substitute; RIA (A4); cell viability not less than 70% (MTT assay)
Forskolin	16935330					H295R	human		10 µM (48 h): a clear increase in T&E2 and a moderate increase in P4, but, statistical significance for P4 is not indicated in Tables 3&4, even though the text states that FSK increased P4 levels; medium w/ 2.5% Nu-serum; ELISA (T, P4/P5, E2) - the antibody to P4 exhibited 61% cross-reactivity with P5; viability (the Live/Dead kit)
Forskolin	16962624					H295R	human		0.1-50 µM (48 h): a clear increase in T&E2&P4 at effective conc. ³0.5 µM; medium w/ 2.5% Nu-serum; ELISA (T, P4/P5, E2) - the antibody to P4 exhibited 61% cross-reactivity with P5; cytotoxic conc. not included (MTT assay)
Forskolin	20087668					H295R	human		0.05-100 μM (48 h): effective con. ³0.1 µM for T & ³0.05 µM for E2; medium w/ 5% Nu-serum; ELISA (T&E2); cytotoxic conc. (MTT assay) excluded
Forskolin	20726872					H295R	human		1-10 μM (48 h): all con. increased in T&E2&P4 (significance not specified for P4) - It was used alongside prochloraz as a quality control for each cell batch; medium w/ 2.5% Nu-serum; RIA (T&E2&P4); cytotoxic conc. (alamarBlue assay) excluded
Forskolin	20890769					H295R	human		0.0001-100 μM (48 h): Lab 1 - LOEC = 10 µM for T & 0.01 µM for E2; medium w/ 2.5% Nu-serum; ELISA (T&E2); conc. with viability < 80% excluded
Forskolin	20890769					H295R	human		0.0001-100 μM (48 h): Lab 2 - LOEC = 1 µM for T & 0.1 µM for E2; medium w/ 2.5% Nu-serum; ELISA (T&E2); conc. with viability < 80% excluded
Forskolin	20890769					H295R	human		0.0001-100 μM (48 h): Lab 3 - LOEC = 1 µM for T & 0.1 µM for E2; medium w/ 2.5% Nu-serum; RIA (T&E2); conc. with viability < 80% excluded
Forskolin	20890769					H295R	human		0.0001-100 μM (48 h): Lab 4 - LOEC = 1 µM for T & 0.1 µM for E2; medium w/ 2.5% Nu-serum; ELISA (T&E2); conc. with viability < 80% excluded
Forskolin	20890769					H295R	human		0.0001-100 μM (48 h): Lab 6 - LOEC = 1 µM for T & 0.01 µM for E2; medium w/ 2.5% Nu-serum; ELISA (T&E2); conc. with viability < 80% excluded
Forskolin	21722693					H295R	human		5 μM (48 h): used as a quality control (referenced in Supplementary data 2); medium with/ 2.5% Nu-serum; RIA (T&E2&P4); cytotoxic conc. (alamarBlue assay) excluded
Forskolin	21959537					H295R	human		0.03-10 μM (48 h): Lab 1 - LOEC = 0.1 µM for T & 0.3 µM for E2; medium w/ 2.5% Nu-serum; ELISA (T&E2); cytotoxic conc. ( Live/ dead kit) excluded
Forskolin	21959537					H295R	human		0.03-10 μM (48 h): Lab 2 - LOEC = 0.03 µM for T & 0.1 µM for E2; medium w/ 2.5% Nu-serum; ELISA (T&E2); cytotoxic conc. (MTT assay) excluded
Forskolin	21959537					H295R	human		0.1-10 μM (48 h): Lab 3 - LOEC = 0.1 µM for T & 0.3 µM for E2; medium w/ 2.5% Nu-serum; RIA (T&E2); cytotoxic conc. ( Live/ dead kit) excluded
Forskolin	21959537					H295R	human		0.1-10 μM (48 h): Lab 4 - LOEC = 0.1 µM for T & 0.3 µM for E2; medium w/ 2.5% Nu-serum; ELISA (T&E2); cytotoxic conc. ( Live/ dead kit) excluded
Forskolin	21959537					H295R	human		0.1-10 μM (48 h): Lab 5 - LOEC = 0.3 µM for T & 1 µM for E2; medium w/ 2.5% Nu-serum; ELISA (T&E2); cytotoxic conc. ( Live/ dead kit) excluded
Forskolin	22101210					H295R	human		10 μM (48 h): used as a model stimulator, E2 not detected; medium with/ 0.1% CCS; UPLC–MS/MS (T&E2&P4&A4); cytotoxic conc. (MTT assay) excluded; E1 also measured
Forskolin	22446829					H295R	human		1-10 μM (48 h): used as a model stimulator, all con. were effective; medium with/ 2.5% NU-serum; ELISA (T&E2); cytotoxic conc. (MTT assay) excluded
Forskolin	22768806					H295R	human		0.01-50 μM (48 h) for EIA and 50 µM (48 h) for GC-MS/MS & UPLC ToF-MS: effective con. ³10 µM for T, ³0.1 µM for E2 & ³1 µM for P4 (only measured by EIA - no effect measured by GC-MS/MS), similar results observed using chromatography-based methods, except for P4, which was found to be unaffected; medium with/ 2.5% NU-serum; EIA (T, E2, P4) - 61% cross-reactivity of the P4 antibody with P5&GC-MS/MS…
Forskolin	23065845					H295R	human		10 μM (24 h): used as a model stimulator; medium with/ 2.5% NU-serum; HPLC/ESI-MS (A4&P4); cytotoxic conc. (MTT assay) excluded
Forskolin	23296098					H295R	human		0.4&4 μg/mL (1&10 mM) (48 h): used as a model stimulator; medium with/ 2.5% NU-serum; ELISA (T&E2&P4) - significance not specified; cytotoxic conc. (alamarBlue assay) excluded
Forskolin	23370353					H295R	human		3 mM (24 h): used as a model stimulator; serum-free medium; GC-MS (A4&T&E2&P4) - T&E2&P4 below limit of detection; cytotoxic conc. (alamarBlue assay) excluded
Forskolin	23685396					H295R	human		10 mM (48 h): used as a model stimulator, but the change in T levels negligible; medium w/ 10% CCF; UPLC–MS/MS (A4&T)
Forskolin	24114466					H295R	human		10 mM (48 h): used as a model stimulator; medium w/ 2.5% Nu-serum; LC–MS/MS (E2&T)
Forskolin	24434083					H295R	human		10 mM (30 h): used as a model stimulator, but minimal effects on T; medium w/ 2.5% Nu-serum; MULTI-SPOT ECL (P4&T), cytotoxic con. (Cell Titer Glo kit) excluded
Forskolin	24515815					H295R	human		0.001-10 mM (48 h): Lab 1 - with EC50 = 0.36–1.02 mM for T & 0.64–0.85 mM for E2; medium w/ 2.5% Nu-serum; LC-MS/MS (E2&T), cytotoxic con. (CellTiter 96 Aqueous One SolutionCell Proliferation Assay Kit) excluded (> 80% cell viability)
Forskolin	24515815					H295R	human		0.001-10 mM (48 h): Lab 2 - with EC50 = 0.29–2.78 mM for T & 1.65–3.91 mM for E2; medium w/ 2.5% Nu-serum; LC-MS/MS (E2&T), cytotoxic con. (CellTiter 96 Aqueous One SolutionCell Proliferation Assay Kit) excluded (> 80% cell viability)
Forskolin	24995434					H295R	human		0.4 & 4 μg/mL (1 & 10 mM) (48 h): used as a model stimulator; medium w/ 2.5% Nu-serum; ELISA (E2&T&P4)
Forskolin	25579646					H295R	human		1 & 10 mM (48 h): both effective conc.; medium w/ 2.5% Nu-serum; ELISA (E2) & RIA (free T), cytotoxic con. (CellTiter 96 Aqueous One SolutionCell Proliferation Assay Kit) excluded
Forskolin	25625232					H295R	human		10 mM (48 h): used as a model stimulator; medium w/ 2.5% Nu-serum; RIA (E2&T&P4), cytotoxic con. (alamarBlue assay) excluded
Forskolin	25765474					H295R	human		10 mM (48 h): only P4 was not affected; medium w/ 2.5% Nu-serum; LC-MS/MS (A4&T&P4) & EIA (E2), cytotoxic con. (WST-1 or the ATPlite assays) excluded
Forskolin	25871633					H295R	human		10 mM (48 h): used as a model stimulator; medium w/ 2.5% charcoal-stripped FBS; LC-MS (T&E2), cytotoxic con. (MTS assay) excluded
Forskolin	26435452					H295R	human		10 mM (0-48 h): P4 increased over time, peaking between 6 and 10 h & A4 levels showed a continuous increase beyond 10 h; medium w/ 2.5% Nu-serum; LC-MS/MS (A4&P4), cytotoxic con. (trypan blue staining) excluded
Forskolin	26979344					H295R	human		0.03-30 mM (48 h): effective con. ≥0.3 mM; medium w/ 2.5% Nu-serum; GC-MS/MS (A4&P4&T&E2), cytotoxic con. (CCK-8) excluded; E1 also measured
Forskolin	27150205					H295R	human		0.01-10 mM (48 h): effective con. ≥0.01 mM for E2 & ≥0.05 mM for A4&T & ≥1 mM for P4; serum-free medium; LC-MS/MS (A4&P4&T&E2), cytotoxic con. (resazurin assay) excluded; E1 also mesured
Forskolin	29216406					H295R	human	+FSK	0.41- 100 µM; effect on P4 (increase) only at low concentrations (0.41- 3.7 µM); medium w/ 2.5% NuSerum; HPLC/MS-MS (T&E2&P4&A4); viability measured (MTT assay); estrone was also measured
Forskolin	29757997					H295R	human		10 mM (24 h): used as a model stimulator; medium w/ 2.5% Nu-serum; ELISA (T), cytotoxic con. (MTT assay) excluded
Forskolin	30017865					H295R	human		0.312-20 µM (48 h) & time course at 1.5 µM (0-72 h): EC50 = 1.5 µM with a saturation level at 10 μM for most hormones & at 1.5 µM, P4 reached peak at 24 h, T&E2 were continuously increased for up to 72 h and ; medium w/ 5% charcoal stripped FBS; LC-MS/MS (T&E2&P4&A4), cytotoxic con. (alamarBlue assay) excluded; E1/E3 also measured
Forskolin	31884045					H295R	human		10 µM (48 h): used as a model stimulator, but P4 was not affected; medium w/ 2.5% Nu-serum; UHPLC-MS/MS (A4&P4), cytotoxic con. (XTT assay) excluded
Forskolin	32334352					H295R	human		0.3 & 3 µM (48 h): both conc. effective; medium w/ 2.5% Nu-serum; ELISA (T&E2), cytotoxic con. (CCK-8 reagent) excluded
Forskolin	35696490					H295R	human		1 & 10 µM (24 h): T&A4 not affected, E2 (10 µM) & P4 (1&10 µM) increased; medium w/ 5% FBS; LC-MS/MS (T&E2&A4&P4), cytotoxic con. (MTT assay) excluded; E1/E2 also measured
Forskolin	37551828					H295R	human		1 & 10 µM (48 h): used as a model stimulator (both conc. effective), medium w/ 2.5% Nu-serum; ELISA (T&E2)
Forskolin	1654116					MA-10	mouse		100 mM (2 h): T increase; serum-free; RIA (P4)
Forskolin	2169287					MA-10	mouse		100 mM (6 h): P4 increase; serum-free; RIA (P4)
Forskolin	2437113					MA-10	mouse		300 µM (4 h): increase; medium not specified; RIA (P4)
Forskolin	2554289					MA-10	mouse		10 µM (4&8 h): increase; medium w/o serum; RIA (P4)
Forskolin	8049148					MA-10	mouse		100 µM (4 h): increase; medium w/ 1% BSA; RIA (P4)
Forskolin	9314578					MA-10	mouse		30 µM (0-24 h): effective time - ≥2 h (increase); medium w/ 15% FBS; RIA (P4)
Forskolin	12081150					MA-10	mouse		5 µM (2 h): used as a model stimulator; serum-free medium; VITROS Eci - competitive chemiluminescent immunoassay (P4)
Forskolin	16507311					MA-10	mouse		0.1-100 µM (3 h): effective con. ≥10 mM (increase); medium w/o serum; RIA (P4); no effect of hCG (50 ng/ml)
Forskolin	26647388					MA-10	mouse		10 µM (4 h): increase; medium w/ 15% FBS; ELISA (P4)
Forskolin	26783879					MA-10	mouse		10 µM (6 h): increase; medium w/ 1% HS; ELISA (P4); viability (CellTiter 96® Aqueous One Solution)
Forskolin	29560447					MA-10	mouse		10 & 50 µM (24 h): increase in T&P4, no effect on A4; medium w/ DC-FBS; EIA (T) & UPLC–MS/MS (T&A4&P4)
Forskolin	39307342					MA-10	mouse		10 µM (4 h): increase; medium not specified; ELISA (P4)
Forskolin	10373400					mLTC1	mouse		10&50 µM (1&3&6 h): increase; medium w/ 0.1% BSA; RIA (P4)
Forskolin	10363120					Primary LCs	hamster (adult: 3-6-m)		0.001-10 mM (3 h): 1 & 10 mM effective; serum-free medium; RIA (T)
Forskolin	8786851					Primary LCs	hamster (age not specified)		10 mM (24 h): increase; RIA (T)
Forskolin	15680312					Primary LCs	mouse (adult: 5-6 w)		100 mM (3 h): increase; RIA (T); medium w/ 0.1% BSA
Forskolin	1848443					Primary LCs	pig (immature: 3-4 w)		10 mM (48 h): increase; medium w/ DC-FBS; RIA (T)
Forskolin	2305601					Primary LCs	pig (neonatal)		10 mM (48 h): increase; serum-free medium; RIA (T)
Forskolin	3533962					Primary LCs	pig (neonatal: 20-26 d)		10 mM (30 h): increase; serum-free medium; RIA (T)
Forskolin	1645279					Primary LCs	rat (adult)		8 mM (2 h): increase; serum-free medium; RIA (T)
Forskolin	2981068					Primary LCs	rat (adult)		5 µM (5-120 min): increase T after 1 and 2 h; serum-free medium; RIA (T)
Forskolin	3017932					Primary LCs	rat (adult)	±hCG	0.1-10 mM (1&3 h): effective con. - decrease at 10^-5-0.1 mM in non-stimulated cells (1 h) & increase at 1-10 mM in both stimulated and non-stimulated cells (1&3 h); serum-free medium; RIA (T)
Forskolin	8735605					Primary LCs	rat (adult: 200-300 g)		1-100 mM (2 h): effective all conc. (increase); serum-free medium; RIA (T)
Forskolin	11135360					Primary LCs	rat (adult: 250-300 g)		100 mM (1 h): increase; serum-free medium; RIA (T)
Forskolin	9886754					Primary LCs	rat (adult: 300-350 g)		1 mM (0.5 h): increase; serum-free medium; RIA (T)
Forskolin	10928947					Primary LCs	rat (adult: 300-350 g)		10 mM (1 h): increase; serum-free medium; RIA (T)
Forskolin	11500963					Primary LCs	rat (adult: 300-350 g)		10 mM (1 h): increase; serum-free medium; RIA (T)
Forskolin	14635199					Primary LCs	rat (adult: 300-350 g)		10 & 100 mM (1 h): increase; serum-free medium; RIA (T)
Forskolin	18559981					Primary LCs	rat (adult: 300-350 g)		1 mM (1 h): increase; serum-free medium; RIA (T)
Forskolin	20432242					Primary LCs	rat (adult: 300-350 g)		10 mM (1 h); serum-free medium; RIA (T)
Forskolin	23347875					Primary LCs	rat (adult: 51-d)	±hCG	0.1-10 mM (6 h): 1 & 10 mM effective in both basal and hCG-stimulated conditions; serum-free medium; RIA (T+DHT)
Forskolin	6316065					Primary LCs	rat (adult: 60-90-d)	±hCG	0.01-100 mM (3 h): effective all conc. with a peak at 1 mM (increase); serum-free medium; method for T measurement not specified
Forskolin	3188813					Primary LCs	rat (adult: 60-d)		7.8-500 µg/100 µl (0.2-12 µM) (1 h): >1 µM effective (increase); serum-free medium; RIA (T)
Forskolin	7588282					Primary LCs	rat (adult: 70-d)		1 mM (3 & 16 h): effective after both times (increase); serum-free medium; RIA (T)
Forskolin	1955071					Primary LCs	rat (adult: 80-d)		10 mM (24 h): increase; serum-free medium; RIA (T)
Forskolin	16130272					Primary LCs	rat (adult: 90-d)		1 mM (3 h): increase; serum-free medium; RIA (T, A4)
Forskolin	6204893					Primary LCs	rat (age not specified)		1.56-100 mM (2 h) & 6.25 mM (0-2 h): effective all conc. with a peak at 6.25 mM (increasing after ≥1 h); RIA (T)
Forskolin	32005928					Primary LCs	rat (neonatal: 2-3 w)		10 µM (1 h): increase; serum-free medium; RIA (T)
Forskolin	2848690					Primary LCs	rat (neonatal: 8 d)		10 mM (72 h): increase; serum-free medium; RIA (T)
Forskolin	23022511					Primary LCs	rat (peripubertal)	+hCG	0.1 & 1 μM; medium w/ BSA; RIA (T+DHT)
Forskolin	24684461					Stem cell based	human (adult, 31-52 y)		50 µM (4-24 h); testicular peritubular cells; medium w/ or w/o 15% FCS; ELISA (P4) & LC-MS (P4&A4&T); T & A4 not detected; donors: patients with (non)obstructive azoospermia
Forskolin	31398257					Stem cell based	human (testicular PDGFRα+ cells from adult, 45-79 y)		50 mM (24 h): effective for A4 & P4 in differentiation medium (only in part of the samples of one patient for A4); T not detected; Leydig-like cells differentiated from PDGFRα+ interstitial cells; stimulation in serum free medium; ELISA (T) & LC-MS (T&A4) & Elecsys immunoassay (P4); donors: prostate cancer
Forskolin	25340537					Stem cell based	mouse (differentiated ESCs)		100 µM (2-8 d): increase for P4 only faint and after longer time (³4 d); medium w/ 10% FBS; RIA (T&P4)
Forskolin	25340537					Stem cell based	mouse (ESC-SF-1)		100 µM (2-8 d); medium w/ 10% FBS; RIA (T&P4)
Forskolin	32735821					Stem cell based	mouse (fetal: MEF)	±LH	20 µM (0-21 d): increase after ³7 d; differentiation using small molecules (e.g., LH, SB431542, 20α-HC), more with their combination; FSK also stimulated human periodontal ligament fibroblasts but in combination with other factors; medium w/ 10% FBS; RIA (T)
Forskolin	7997239					TT211 cells	mouse testis tumor cells		0.1-100 µM (72 h): effective conc. ³1 for serum-free medium & ³10 for serum-containing medium; RIA (P); E2 and T also measured, but negligible levels detected and data not shown
Forskolin	22198065					H295R	human		10 µM (72 h): increases in T and E2 ; medium w/ 5% Nu-serum; GC-MS (T&P4&A4&E2&E1); no cytotoxicity (Alamar Blue viability assay)
Forskolin	28936609					H295R	human		10 μM; data not shown; medium w/ 2.5% NuSerum; ELISA (T&E2); viability measured (MTT assay); slight & not concentration-dependent increase (1.4×) for T
Forskolin	36702264					H295R	human		10 μM (48 h); medium w/ 2.5% CS-FBS; RIA (T&E2); viability (resazurin assay): no cytotoxicity
Forskolin	24466573					Primary LCs	pig (neonatal/early postnatal: 1-2-w)	+LH	4.11 mg/L (10 mM, 48 h): increase in T&E2 in LH-stimulated cells; medium w/ 10% Nu-serum; ELISA (T&E2); viability (WST-1 assay)
Genistein	20043267					H295R	human		0.1 nM-10 µM (48 h): 7 & 10 µM effective for E2, 1-10 µM for T; medium w/ 2.5% Nu-serum; ELISA (T&E2); no cytotoxicity (Live/Deadkit)
Genistein	20732377					H295R	human		0.01-10 µM (24 h): 0.5-10 µM effective for T with EC50 = 0.5 µM; serum-free medium; ELISA (T&E2); no cytotoxicity (MTS assay)
Genistein	20890769					H295R	human		0.0001-100 μM (48 h): Lab 1 - LOEC = 10 µM for T & E2; medium w/ 2.5% Nu-serum; ELISA (T&E2); conc. with viability < 80% excluded
Genistein	20890769					H295R	human		0.0001-100 μM (48 h): Lab 2 - LOEC = 10 µM for T & E2; medium w/ 2.5% Nu-serum; ELISA (T&E2); conc. with viability < 80% excluded
Genistein	22198065					H295R	human		0.01-25 µM (72 h): ³10 µM effective for A4 with EC50 = 9 µM, decreases in T and E2 but not significant (significant for E1), no effect on P4; medium w/ 5% Nu-serum; GC-MS (T&P4&A4&E2&E1); no cytotoxicity (Alamar Blue viability assay)
Genistein	22554500					H295R	human		0.1-30 µM (48 h): LOEC = 1-3 µM for E2 & 10 µM for T; medium w/ 2.5% Nu-serum; ELISA (T & E2); non-cytotoxic concentrations (< 20% cytotoxicity, WST-1 assay)
Genistein	23541764					H295R	human		3 µM (48 h); medium w/ hormone-free medium; GC-MS (T, E2, A4, P4); hormone profile in co-culture of MCF-7&H295R cells also evaluated; E1 also measured
Genistein	23590819					H295R	human		1-50 µM (48 h): 10&50 µM for T & 1-50 µM for E2 effective; medium w/ 2.5% Nu-serum; EIA (T&E2); viability >= 80% (assay not specified)
Genistein	29216406					H295R	human	+FSK	0.41- 33 µM; effect on P4 (decrease) only at the highest tested cocentration; "trend toward E2 up with only 11.11 µM positive (not max concentration)." medium w/ 2.5% NuSerum; HPLC/MS-MS (T&E2&P4&A4); viability measured (MTT assay); estrone was also measured
Genistein	17332522					MA-10	mouse	+8-Br-cAMP	1-50 µM (24-h exposure & 4-h stimulation in serum-free medium): effective con. - 50 µM for P4 (decrease); medium w/ 15% HS; EIA (P4); viability (MTS assay)
Genistein	27181934					MA-10	mouse	±hCG	0.01-100 µM (48-h exposure & 2-h incubatio w/ or w/o hCG): no effect on P4 even after hCG-stimulation; serum-free medium w/ 1% Nutridoma SP; RIA (P4); viability (MTT assay): increase at 100 mM
Genistein	17569756					Primary LCs	rat (immature: 35-pnd)	+LH	10^-6 to 10 µM (24-h exposure in medium w/ LH & 3-h max. stimulation w/ LH): effective con. ≥10^-5 except for 10^-2 (decrease in T); serum-free medium w/ 0.1% BSA; RIA (T)
Genistein	24451983					Primary LCs	rat (immature: 35-pnd)	+LH	0.1 µM (18-h exposure+3-h postexposure incubation): decrease in T in stimulated cells; serum-free medium; RIA (T)
Genistein	32520353					Primary LCs	rat (immature: 35-pnd)	+LH	0.01-10 µM (18 h): effective con. - ≥0.01 mM with EC50 = 1.6 mM (decrease in T in stimulated cells); serum-free medium w/ 0.1% BSA; RIA (T)
Genistein	21624456					Testis explants/organ culture	mouse (fetal: E12.5 )		10^-4 to 10 µM (24-72 h): effective con. - 1 mM (24-72 h) & ≥0.01 mM (48&72 h) (decrease); serum-free medium; RIA (T)
Genistein	21624456					Testis explants/organ culture	mouse (fetal: E18.5)	±LH	10^-4 to 10 µM (24-72 h): effective con. - no effect in non- or stimulated cells; serum-free medium; RIA (T)
Genistein	19897028					Testis explants/organ culture	rat (adult: 12–14-w)	+hCG	30-1000 μM (6 h): effective con. ≥100 mM (decrease); medium w/o serum; RIA (T - intracellular&in medium)
Genistein	35948002					TM3	mouse	+hCG	0.01-10 μM (24 h): effective con. ≥0.01 mM (decrease) with EC50 = 3.8 mM in stimulated cells; medium w/o serum; ELISA (T); viability (CCK8 assay): no cytotox.
Genistein	23370353					H295R	human	+FSK	1-30 mM (24 h): all con. effective on FSK-stimulated cells (3 mM); serum-free medium; GC-MS (A4&T&E2&P4) - T&E2&P4 below limit of detection; cytotoxic conc. (alamarBlue assay) excluded
Glyphosate	20890769					H295R	human		0.0001-100 μM (48 h): Lab 1; medium w/ 2.5% Nu-serum; ELISA (T&E2); conc. with viability < 80% excluded
Glyphosate	20890769					H295R	human		0.0001-100 μM (48 h): Lab 2; medium w/ 2.5% Nu-serum; ELISA (T&E2); conc. with viability < 80% excluded
Glyphosate	22200534					Primary LCs	rat (adult: 65-75-d)		0.0001-0.01% (24 h): effective con. only 0.0001% (decrease), no concentration-dependency; medium w/o serum; RIA (T); viability (adenylate kinase activity assay): no cytotox. up to 1% & 48-h exposure; solutions of glycophosate (2% or 7.2 g/l of glycophosate final = app. 42,586 µM, thus 0.0001% = appr. 2 mM)
Ketoconazole	15985365					H295R	human		0.05-2.5 μM (6 h): effective con. ≥0.05 mM (decrease), data fot T not provided; medium w/ 2% Ultroser SF; LC/MS (T&A4); viability (MTT assay)
Ketoconazole	16935330					H295R	human		20 µM (48 h): clear and significant decrease in T&E2&P4; medium w/ 2.5% Nu-serum; ELISA (T, P4/P5, E2) - the antibody to P4 exhibited 61% cross-reactivity with P5 ; viability (the Live/Dead kit)
Ketoconazole	16962624					H295R	human		0.01-5 µM (48 h): a clear decrease in T (³0.1 µM) &E2 (³1 µM), while P4 increased at a peak conc. of 1 µM, followed by a decrease at higher conc.; medium w/ 2.5% Nu-serum; ELISA (T, P4/P5, E2) - the antibody to P4 exhibited 61% cross-reactivity with P5; cytotoxic conc. not included (MTT assay)
Ketoconazole	17449096					H295R	human		0.01-100 μM (48 h): effective con. ≥1 mM for T (decrease) & ≥5 mM for E2 (decrease); medium w/ 2.5% Nu-serum; ELISA (T&E2); viability (MTT assay)
Ketoconazole	20087668					H295R	human		0.01-10 μM (48 h): effective con. ³0.05 µM for T & 1 µM for E2; medium w/ 5% Nu-serum; ELISA (T&E2); cytotoxic conc. (MTT assay) excluded
Ketoconazole	20708073					H295R	human		0.1-30 μM (48 h): effective con. ³0.1 µM for T & ≥1 µM for E2 (decrease) & ≥3 mM for P4 (increase); medium w/ 2.5% Nu-serum; ELISA (T&E2&P4); viability (resazurin assay): 30 mM cytotox.
Ketoconazole	20890769					H295R	human		0.0001-100 μM (48 h): Lab 1 - LOEC = 1 µM for T & 10 µM for E2; medium w/ 2.5% Nu-serum; ELISA (T&E2); conc. with viability < 80% excluded
Ketoconazole	20890769					H295R	human		0.0001-100 μM (48 h): Lab 2 - LOEC = 1 µM for T & 10 µM for E2; medium w/ 2.5% Nu-serum; ELISA (T&E2); conc. with viability < 80% excluded
Ketoconazole	22198065					H295R	human		0.001-10 µM (72 h): EC50 = 0.3 µM for A4 & T and 0.6 µM for E2 (0.8 for E1), no effect for P4; medium w/ 5% Nu-serum; GC-MS (T, P4, A4, E2, E1); no cytotoxicity (Alamar Blue viability assay)
Ketoconazole	22402212					H295R	human		10 μM (24-72 h): effective con. 10 mM after 24-72 h - effect did decrease with time; medium w/ 0.1% BSA; RIA (T); viability (MTT assay): no cytotox.
Ketoconazole	22554500					H295R	human		0.03-10 µM (48 h): LOEC = 1 µM for E2 & 0.03-0.1 µM for T; medium w/ 2.5% Nu-serum; ELISA (T & E2); non-cytotoxic concentrations (< 20% cytotoxicity, WST-1 assay)
Ketoconazole	22768806					H295R	human		5 μM (48 h); medium with/ 2.5% NU-serum; GC-MS/MS & UPLC ToF-MS (both T&E2&A4&P4); cytotoxic conc. ( WST-1 and ATPlite assays) excluded; E1 also measured
Ketoconazole	23038793					H295R	human		5 μM (72 h): decrease in T&A4, P4 - not determined; medium w/ 5% FCS; LC-MS/MS (T&P4&A4); no cytotoxicity associated with tested concentrations; both H295R cell line and its clone HAC15 were tested
Ketoconazole	23065845					H295R	human	+FSK	0.01-20 μM (24 h): effective con. ≥0.2 mM in forskolin-stimulated cells (10 mM); medium with/ 2.5% NU-serum; HPLC/ESI-MS (A4); cytotoxic conc. (MTT assay) excluded
Ketoconazole	23670170					H295R	human		10 μM (24&48 h): decrease in T; medium w/o serum; RIA (T)
Ketoconazole	26781511					H295R	human	+FSK	0-100 μM (48 h): EC50 = 0.32 mM for T & 1.02 mM for A4 (decrease) in forskolin-stimulated cells (10 mM), no effect on P4&E2; medium with/ 2.5% Nu-serum; HPLC-MS/MS (A4&T&P4&E2); viability (MTT assay); HTS-H295R set-up: cells were first preincubated with FSK (10 mM) followed by 48-h exposure to chemicals of interest in a 96-well plate; E1 also measured
Ketoconazole	29216406					H295R	human	+FSK	8.2 nM - 2 µM; effects on P4 (increase), E2 (decrease) at max concentration only; medium w/ 2.5% NuSerum; HPLC/MS-MS (T&E2&P4&A4); viability measured (MTT assay); estrone was also measured
Ketoconazole	31330226					H295R	human		0.001-10 μM (48 h): EC50 0.28 mM for P4 (increase - not at the highest concentrations) & 0.064 mM for A4 & 0.041 mM for T (decrease), E2 not determined; medium w/ 2.5% Nu-serum; LC-MS/MS (T&E2&P4&A4); viability (resazurin assay): wells with viability < 80% of the solvent control was excluded; FSK (1 & 10 mM) and prochloraz (0.1 & 1 mM) included as positive controls for quality control according t…
Ketoconazole	23038793					H295R - HAC15 clone	human		5 μM (72 h): decrease in T&A4 & increase in P4; medium w/ 5% FCS; LC-MS/MS (T&P4&A4); no cytotoxicity associated with tested concentrations; both H295R cell line and its clone HAC15 were tested
Ketoconazole	12081150					MA-10	mouse	±FSK	2 & 20 µM (1-3 h): increased basal P4 production, also FSK (5 µM)-stimulated; serum-free medium; VITROS Eci - competitive chemiluminescent immunoassay (P4)
Ketoconazole	7589908					Primary LCs	monkey (age not specified)	+hCG	0.003- 32 mg/mL (0.01-60.21 µM) (2-h exposure+1-h co-exposure w/ hCG): EC50 = 0.34 mM for T (decrease); serum-free medium w/ 0.1% BSA; RIA (T); viability (Trypan blue dye exclusion assay)
Ketoconazole	3022746					Primary LCs	mouse (age not specified)	+LH	0.05-25 µM (2 h): effective con. - ≥0.25 mM (decrease) in stimulated cells; serum-free medium; RIA (T); ketoconazole reversibly inhibited the sequence between LH binding and pregnenolone production and also inhibits testicular C-17-C-20, lyase activity
Ketoconazole	6320571					Primary LCs	mouse (age not specified)	±LH	0.5- 10 mg/mL (0.94-18.82 µM) (3 h): effective con. - ≥0.9 mM for T (decrease) but only in stimulated cells; serum-free medium; RIA (T); viability (trypan blue exclusion assay)
Ketoconazole	7589908					Primary LCs	mouse (age not specified)	+hCG	0.003- 32 mg/mL (0.01-60.21 µM) (2-h exposure+1-h co-exposure w/ hCG): EC50 = 0.66 mM for T (decrease); serum-free medium w/ 0.1% BSA; RIA (T); viability (Trypan blue dye exclusion assay)
Ketoconazole	1850172					Primary LCs	pig (neonatalneonatal/early postnatal: 2-4-w)	+hCG	0.02-100 µM (4 h): effective con. ≥0.02 mM for T (decrease) & 0.2 mM (increase) & ≥2 mM (decrease) for P4 in hCG-stimulated cells; medium w/ 0.1% FBS; RIA (T&P4); viability (MTT assay) - no cytotox.
Ketoconazole	2840013					Primary LCs	rat (adult: 10-11-w, 350 g)	±hCG	0.1-10 mg/ml (0.2 µM to 19 µM) (3 h): effective con. - all tested (decrease); medium w/ 0.2% BSA; RIA (T)
Ketoconazole	7589908					Primary LCs	rat (adult: 10-w)	+hCG	0.003- 32 mg/mL (0.01-60.21 µM) (2-h exposure+1-h co-exposure w/ hCG): EC50 = 0.34 mM for T (decrease); serum-free medium w/ 0.1% BSA; RIA (T); viability (Trypan blue dye exclusion assay)
Ketoconazole	25891800					Primary LCs	rat (adult: 3-m)		10 mg/mL (18.8 µM) (4 h): decrease in T; serum-free medium w/ 0.1% BSA; RIA (T); viability (Trypan blue dye exclusion assay)
Ketoconazole	3841572					Primary LCs	rat (peripubertal / young adult: 200 g)	±hCG	0.1- 2 µM (0.5-h exposure+2-h co-exposure w/ or w/o hCG): effective con. - ≥0.1 mM for T (decrease) in both non- and stimulated cells with EC50 = 0.2 mM; serum-free medium; RIA (T); Ketoconazole inhibited cholesterol-side-chain-cleavage enzyme (mitochondrial) and C-l 7,20 lyase (microsomal)
Ketoconazole	23670170					Testis explants/organ culture	human (adult: mean age of 79.8 y)		10 μM (24&48 h): decrease in T; medium w/o serum; RIA (T); donors: prostate cancer patients
Ketoconazole	22402212					Testis explants/organ culture	human (age not specified)		10 μM (24&48 h): decrease in T after 24&48 h, decrease in A4&increase in P4 after 24 h; medium w/o serum; RIA (T) & GC-MS/MS (T&P4&A4); increase in the number of apoptotic germ cells; donors: prostate cancer patients
Ketoconazole	19165384					Testis explants/organ culture	human (fetal: 7-12-gw)		4 μM (24-72 h): decrease after 48 and 72 h in non-stimulated cells; medium w/o serum; RIA (T); viability (histochemistry)
Ketoconazole	24030937					Testis explants/organ culture	human (fetal: 7-12-gw)	+hCG	10 μM (24-72 h): decrease in T - time-dependent manner; medium w/o serum; RIA (T)
Ketoconazole	19897028					Testis explants/organ culture	rat (adult: 12–14-w)	+hCG	0.1-100 μM (6 h): effective con. at ≥3 mM (decrease); medium w/o serum; RIA (T - intracellular&in medium)
Ketoconazole	9928669					Testis explants/organ culture	rat (adult: 63-d)	+hCG	0.01-10 μM (3 h): effective con. ≥1 mM for T (decrease), no effect on E2; medium w/o serum; RIA (T&E2); viability (Trypan blue dye exclusion assay)
Ketoconazole	19167474					Testis explants/organ culture	rat (fetal: 18-gd)		3 μM (72 h): decrease in T, no effect on P4; medium w/o serum; RIA (T&P4); authors report that decreases in T synthesis were not due to cytotoxicity as progesterone levels remained unchanged
MEHP	22461451					BLTK1	mouse	±hCG	3-300 µM (4 h): effective conc. ³100 µM increased T levels when applied alone, but a decrease was observed under hCG stimulation (only 100 µM was tested in this condition); medium w/ 10% FBS; EIA (T); non-cytotoxic conc. (MTT assay)
MEHP	22402212					H295R	human		1-100 μM (24-72 h): LOEC = 10 mM for 48 h, effective con. 10 mM after 24&48 h - effect did decrease with time (no effect after 72 h); medium w/ 0.1% BSA; RIA (T); viability (MTT assay): no cytotox.
MEHP	32334352					H295R	human		0.25-25 µM (48 h): all conc. increased E2 & at 2.5&25 µM, T decreased; medium w/ 2.5% Nu-serum; ELISA (T&E2), cytotoxic con. (CCK-8 reagent) excluded
MEHP	11297876					MA-10	mouse	+hCG	0.3-1000 µM (24-h exposure&2.5-h incubation w/ hCG in serum-free medium): effective con. - 3 µM, 10 µM & 1 mM for P4 (decrease) - no clear concentration-response; medium w/ 15% HS; RIA (P4), viability (MTT assay): 30&100 mM cytotox.
MEHP	12072389					MA-10	mouse	+db-cAMP	10 μM (48-h exposure+2-h incubation w/ db-cAMP in fresh serum-free medium) - decrease in P; medium w/ 15% HS; RIA (P4)
MEHP	19699292					MA-10	mouse	+LH	1-1000 µM (24-h exposure&6-h coexposure w/ LH in fresh serum-free medium): effective con. ³30 µM for P4 (decrease) & ³1 µM for T (decrease) with EC50 = 4.1 μM; medium w/o serum; ELISA (T&P4), viability (ATPlite luminescence assay&protein measurement): 300&1000 µM declined protein amount
MEHP	22236953					MA-10	mouse	+hCG	0.1-100 µM (24 h): effective con. 100 µM in stimulated cells for P4 (decrease); medium w/ 15% FBS; ELISA (P4), cytotoxic con. (MTT assay): 1 mM after 24&48 h; amount of MEHP was stable over the 24 h
MEHP	23578968					MA-10	mouse	+LH	1-100 µM (24-h exposure&6-h incubation w/ LH in fresh serum-free medium): effective con. ³1 µM for T (decrease) with EC50 = 4 μM; medium w/o serum; ELISA (T), viability (ATPlite luminescence assay&protein measurement): no cytotox.
MEHP	23969005					MA-10	mouse	+LH	1-100 µM (24-h exposure&2-h incubation w/ LH in fresh serum-free medium): effective con. ³200 µM for P4 (decrease); medium w/ 15% HS; RIA (P4), viability (MTT assay): no cytotox.
MEHP	24014645					MA-10	mouse		0-30 µM (24 h): no effect on T; medium w/ 15% FBS; RIA (T)
MEHP	27181934					MA-10	mouse	±hCG	0.01-100 µM (48-h exposure & 2-h incubation w/ or w/o hCG): decrease in P4 only in stimulated cells; serum-free medium w/ 1% Nutridoma SP; RIA (P4); viability (MTT assay): no cytotox.
MEHP	27423704					MA-10	mouse	+hCG	0.001-100 µM (48-h exposure & 2-h incubation w/ hCG in serum-free medium): effective con. - 100 µM (decrease) in stimulated cells; medium w/ 5% HS & 2.5% FBS; RIA (P4); viability (MTT assay): no cytotox.
MEHP	30648648					MA-10	mouse		10-300 µM (24 h): effective con. - 100 & 300 µM (increase) in non-stimulated cells; medium w/ 15% HS; ELISA (P4); viability (MTT assay): no cytotox.
MEHP	34627990					MA-10	mouse	+LH	10-300 µM (24-h exposure+2-h incubation w/ LH in fresh medium): effective con. - ³100 µM (decrease) in stimulated cells; medium w/ 15% HS; ELISA (P4); viability (MTT assay): no cytotox.
MEHP	18304986					mLTC1	mouse	±hCG	10-100 µM (8-24-h): effective con. - ³25 µM after ³12-h exposure for T & P4 (increase) in non-stimulated cells & 100 µM (24-h exposure+4-h incubation w/ hCG in fresh medium): decrease in P4; medium w/o serum; DELFIA (T&P4); viability (MTT assay): no cytotox.
MEHP	30935992					mLTC1	mouse	+hCG	10&100 µM (48 h+4 h incubation in medium w/ 0.1 BSA and hCG): effective con. 100 mM on T (increase), no effect on A4; medium w/ 10% FBS; LC-ESI-MS/MS (T&A4); viability (MTT assay): only non-cytotox. con. included
MEHP	34768887					mLTC1	mouse	±hCG	100 µM (20 h+4 h incubation w/ or w/o hCG): effective only in stimulated cells (decrease), no effect on T&P4 in non-stimulated cells; medium w/ DC-FBS; ELISA (T&P4); viability (MTT assay): no cytotox.
MEHP	21752447					Primary LCs	dog (from adolescent to adult: 6-36-m)	±hCG	200&800 μM (18 h): effective con. - 200&800 mM - increase in T only in non-stimulated cells, no effect in hCG-stimulated cells - just 800 mM non-significantky inhibit hCG-induced T secretion; medium w/o serum w/ 0.1% BSA; EIA (T); no cytotox.; donors: normal & cryptorchid dogs; the absence of differences in T secretions between scrotal and retained testes
MEHP	25677926					Primary LCs	mouse (adolescent: 1-m) - 2 strains	±hCG	1-90 μM (48 h): effective con. - 90 µM (increase) in non-stimulated cells but no effect on stimulated cells in both mouse genotypes; medium w/o serum; RIA (T); viability: stimulated reduction of WST-1 into formazan & reduced ATP synthesis, but without affecting number of LCs
MEHP	18583092					Primary LCs	rat (adolescent: 40-d)	+hCG/db-cAMP	10-250 μM (24-h exposure+24-h co-exposure w/ LH): effective con. - 250 µM (decrease); medium w/o serum w/ 0.5% BSA and low amount of LH; RIA (T); no cytotox.; 5α-androstane-3α,17b-diol also decreased
MEHP	17287459					Primary LCs	rat (adolescent: 49-d)	±LH	0.001-10000 μM (18 h w/ or w/o LH): effective con. - 100&1000 µM (increase) & 10000 µM (decrease) in stimulated cells & 1000 µM (increase) in non-stimulated cells; medium w/o serum w/ 0.5% BSA and low amount of LH; RIA (T); viability (Trypan blue exclusion assay): no cytotox.
MEHP	29702242					Primary LCs	rat (adult: 2-4-m)	+LH	0.1-300 μM (24-h exposure & 14 days) - effective con. ≥100 µM after 24-h (decrease) in freshly isolated cells & cells incubated for 14 d & 1&10 mM after 14-d exposure (decrease); medium w/o serum but w/ LH alone or additional factors for longer incubation (insulin, PDGFAA, Lipo, and HS); RIA (T); no cytotox.
MEHP	12072389					Primary LCs	rat (adult: 300 g)	+hCG	10 μM (48-h exposure+2-h incubation w/ hCG in fresh serum-free medium) - decrease in T; medium not clearly specified; RIA (T)
MEHP	22525294					Primary LCs	rat (adult: 49-pnd)		2-2000 μM (3-24 h): effective con. - 20&200 mM after 3&6 h (increase) in adult LCs; medium w/o serum w/ 0.1% BSA; RIA (T); no cytotox.; viability - no cytotox.; androsterone and 3a-DIOL were measured in progenitor LCs and immature LCs, respectively - no obvious concentration and time-dependent responses between MEHP exposure and androgen production
MEHP	18583092					Primary LCs	rat (adult: 60-d)	+hCG/db-cAMP	10-250 μM (24-h exposure+24-h co-exposure w/ LH): effective con. - 250 µM (decrease); medium w/o serum w/ 0.5% BSA and low amount of LH; RIA (T); no cytotox.
MEHP	8519345					Primary LCs	rat (adult: 6-8-w)	+LH	10-1000 μM (0-3 h w/ LH): effective con. - 300&1000 µM (decrease); medium w/o serum; RIA (T); viability (electron microscopy)
MEHP	32799149					Primary LCs	rat (immature: EDS-treated adults)	+LH	1&10 µM (3 weeks): decrease in T at both con. and time points; medium w/ 5% FBS but w/ LH; LC-MS/MS (T&5α-androstanediol); viability (ATP assay): no cytotox., but inhibiting stem LC differentiation
MEHP	22649361					Primary LCs	rat (neonatal/juvenile: 20-pnd)	±hCG	100&250 μM (24-h exposure+24-h co-exposure w/ hCG): effective con. - 100&250 µM (increase) in non-stimulated progenitor Leydig cells and 250 mM (decrease) in hCG-stimulated cells; medium w/o serum; RIA (T+5α-androstane-3α,17b-diol); no cytotox.
MEHP	12072389					R2C	rat		10 μM (48-h exposure+2-h incubation in fresh serum-free medium) - decrease in P; medium w/ 10% HS; RIA (P4)
MEHP	23578968					R2C	rat		1-100 µM (24 h): effective con. ³1 µM for T (decrease) with EC50 = 6 μM; medium w/o serum; ELISA (T), viability (ATPlite luminescence assay&protein measurement): no cytotox.
MEHP	22402212					Testis explants/organ culture	human (age not specified)		10&100 μM (24&48 h): effective con. 10&100 mM - decrease in T after 24 h, but this effect disappeared after 48 h & effective con. 10 mM - decrease in A4&P4 after 24 h; medium w/o serum; RIA (T) & GC-MS/MS (T&P4&A4); any alteration in cell morphology; donors: prostate cancer patients; only 5.7% of added MEHP detected in the explants (0.3% in the culture plate, 94% in the medium, 4.7% in the insert…
MEHP	19165384					Testis explants/organ culture	human (fetal: 7-12-gw)	±LH	1-100 μM (24-72 h): no effect on both non- or stimulated cells; medium w/o serum; RIA (T); viability (histochemistry)
MEHP	16979278					Testis explants/organ culture	rat (fetal: 14.5-gd)	±LH	0.1 & 1 µM (72 h+3 h incubation w/ or w/o LH in serum-free medium): no effect on non- or stimulated cells; medium - not-specified; ELISA (T)
MEHP	19440488					Testis explants/organ culture	rat (fetal: 14.5-gd)	±LH	1-100 µM (24-72 h+3 h incubation w/ or w/o LH in serum-free medium): effective con. 10 mM in stimulated cells at 24-72 h and 1-100 mM in non-stimulated cells at 72 h (decrease); medium w/o serum; RIA (T); decreases gonocyte number, prolifiration and increasis their apoptosis at 10 and/or 100 mM, no effect on Leydig or Sertoli cell number, but chenged morphology of Sertoli cells; one-half of the v…
MEHP	36780129					Testis explants/organ culture	rat (fetal: 15.5 gd/dpc)	±LH	10 mM (24-72 h): decrease in non-stimulated cells after 24-72 h and stimulated cells at the end of exposure (72-75 h) ; culture medium not specified; ELISA (T); a decrease in germ cell numbers, but no change in Sertoli cell counts. However, Sertoli cell proliferation was reduced, with no clear effects observed on Leydig cells
MEHP	30476341					Testis explants/organ culture	rat (fetal: 15-gd)		100 µM (72-h): decrease in T; medium w/o serum; EIA (T); viability (histochemistry)
MEHP	27423704					Testis explants/organ culture	rat (fetal: 20-gd)	+hCG	1&100 µM (24-h exposure & 72-h co-exposure w/ or w/o hCG): effective con. - 1&100 µM (decrease) in stimulated cells; medium w/ 5% HS & 2.5% FBS; RIA (T); viability (histochemistry): induced the formation of multinucleated germ cells, much larger than normal gonocytes; no effect on cell proliferation
MEHP	32799149					Testis explants/organ culture	rat (immature: EDS-treated adults)	+LH	1&10 µM (up to 14 days): decrease in T at both con. and time points; medium w/o serum but w/ LH; LC-MS/MS (T&5α-androstanediol); viability (ATP assay): no cytotox., but inhibiting stem LC differentiation
MEHP	38362108					Testis explants/organ culture	rat (immature: EDS-treated adults)	+LH	1-100 mM (up to 8 w): effective con. 1&5&100 mM (decrease) - time- and concentration-dependent effects during differentation & on adult-like LCs (after differentation), reversible; serum-free medium w/ LH; ELISA (T); no cytotoxicity
MEHP	33010548					TM3	mouse		200 μM (24 h): decrease; medium w/ 2.5% FBS & 5% HS; ELISA (T); viability (CCK8 assay): ≥200 mM cytotox. (10% decrease at 200 mM)
MEHP	33360214					TM3	mouse		200 μM (24 h): decrease; medium w/ 2.5% FBS & 5% HS; ELISA (T); viability (CCK8 assay & trypan blue staining): ≥200 mM cytotox. (20% decrease in cell number at 200 mM)
MEHP	38590960					TM3	mouse	+hCG	200 μM (24 h): decrease; medium w/ 2.5% FBS & 5% HS; CMIA (T); viability: limited
MEHP	38663197					TM3	mouse		200-800 μM (24 h): effective con - ≥200 mM (decrease); medium w/ 10% FBS; ELISA (T); viability (CCK8): ≥200 mM (20% decrease at 200 mM)
MEHP	37246248					TM3	mouse	+hCG	200 μM (72 h): decrease; medium w/ 5% FBS & 10% HS; CMIA (T); viability (CCK8): ≥200 mM (10% decrease at 200 mM - shifting them to G2 phase - inducing senescence)
Miconazole	20708073					H295R	human		0.1-30 μM (48 h): effective con. ³0.1 µM for T & E2 (decrease) & ≥0.3 mM for P4 (increase); medium w/ 2.5% Nu-serum; ELISA (T&E2&P4); viability (resazurin assay): 30 mM cytotox.
Miconazole	31330226					H295R	human		0.001-10 μM (48 h): EC50 0.19 mM for P4 (increase) & 0.042 mM for A4 & 0.045 mM for T & 0.21 mM for E2 (decrease); medium w/ 2.5% Nu-serum; LC-MS/MS (T&E2&P4&A4); viability (resazurin assay): wells with viability < 80% of the solvent control was excluded (1&10 mM cytotox.); FSK (1 & 10 mM) and prochloraz (0.1 & 1 mM) included as positive controls for quality control according to OECD quideline; E…
Miconazole	10777507					MA-10	mouse	+db-cAMP	20 μM (0.5-h exposure+6-h stimulation w/ db-cAMP): decrease; serum-free medium; RIA (P4)
Miconazole	11282276					MA-10	mouse	+db-cAMP	10-100 μM (2&4 h): ≥25 mM for P4 (decrease, inducing a parallel decrease in total protein amount); serum-free medium; RIA (P4); viability (protein amount, microscopy): after 4 h, treated cells exhibited numerous membrane blebs; StAR identified as a target
Miconazole	6320571					Primary LCs	mouse (age not specified)	±LH	0.1- 10 mg/mL (0.24-24.03 µM) (3 h): effective con. - ≥2.4 mM in non-stimulated and ≥1.2 m M in stimulated cells for T (decrease); serum-free medium; RIA (T); viability (trypan blue exclusion assay)
Mifepristone (RU 486)	20890769					H295R	human		0.0001-100 μM (48 h): Lab 1 - LOEC = 0.1 µM for T & E2; medium w/ 2.5% Nu-serum; ELISA (T&E2); conc. with viability < 80% excluded
Mifepristone (RU 486)	20890769					H295R	human		0.0001-100 μM (48 h): Lab 2 - LOEC = 1 µM for E2; medium w/ 2.5% Nu-serum; ELISA (T&E2); conc. with viability < 80% excluded
Mifepristone (RU 486)	29216406					H295R	human	+FSK	0.41-100 μM (48 h) - HT H295R; LOEC = 0.41 µM for P (increase); "one concentration was positive (3.33 µM) for T↑, but this did not meet the criteria for a positive hitcall.; medium w/ 2.5% NuSerum; HPLC/MS-MS (T&E2&P4&A4); viability measured (MTT assay); estrone was also measured
Mifepristone (RU 486)	19897028					Testis explants/organ culture	rat (adult: 12–14-w)	+hCG	10-300 μM (6 h): no effect on T; medium w/o serum; RIA (T - intracellular&in medium)
Mifepristone (RU 486)	31133074					Testis explants/organ culture	rat (immature: EDS-treated adults)	+LH	1 μM (21 days): no effect on T; medium w/o serum but w/ LH and additional factors; IMMULITE® 2000 Immunoassay System and Total Testosterone Kit (T); viability: no change in cell number
Prochloraz	22461451					BLTK1	mouse	+hCG	0.1-30 µM (4 h): no conc. affected T levels when applied alone, but a decrease was observed under hCG stimulation (only 30 µM was tested in this condition); medium w/ 10% FBS; EIA (T); non-cytotoxic conc. (MTT assay)
Prochloraz	16375936					H295R	human		0.01-3 µM (48 h): effective con. - ≥0.01 mM for T (decrease) & ≥0.1 µM for E2 (decrease) & ³0.1 µM for P4 (increase); medium w/ 2% Nu-serum&1.25% BSA; FIA (T, P4, E2); viability (resazurin assay): no cytotox.
Prochloraz	16962624					H295R	human		0.005-1 µM (48 h): a clear decrease in T (³0.01 µM) & E2 (³0.1 µM), while P4 increased (³0.05 µM); medium w/ 2.5% Nu-serum; ELISA (T, P4/P5, E2) - the antibody to P4 exhibited 61% cross-reactivity with P5; cytotoxic conc. not included (MTT assay)
Prochloraz	17449096					H295R	human		0.001-5 μM (48 h): effective con. ≥0.1 mM for T (decrease) & ≥0.05 mM for E2 (decrease); medium w/ 2.5% Nu-serum; ELISA (T&E2); viability (MTT assay)
Prochloraz	19733639					H295R	human		0.01-10 μM (24 h): effective con. ≥0.01 mM for P4 (increase); ELISA (P4); viability ( CellTiter 96® AQueos One Solution Reagent assay): no cytotoxicity
Prochloraz	20043267					H295R	human		3 µM (48 h); medium w/ 2.5% NU-serum; ELISA (T, E2)
Prochloraz	20087668					H295R	human		0.01-5 μM (48 h): effective con. ³0.01 µM for T & 0.1 µM for E2; medium w/ 5% Nu-serum; ELISA (T&E2); cytotoxic conc. (MTT assay) excluded
Prochloraz	20708073					H295R	human		0.01-3 μM (48 h): effective con. ³0.01 µM for T & E2 (decrease) & ≥0.01 mM for P4 (increase); medium w/ 2.5% Nu-serum; ELISA (T&E2&P4); viability (resazurin assay): >3 mM cytotox.
Prochloraz	20726872					H295R	human		0.3 & 3 μM (48 h): decreased in T&E2&P4 (values specified for T only. For E2 and P4: "in accordance with previous findings") - It was used alongside forskolin as a quality control for each cell batch; medium w/ 2.5% Nu-serum; RIA (T&E2&P4); cytotoxic conc. (alamarBlue assay) excluded
Prochloraz	20890769					H295R	human		0.0001-100 μM (48 h): Lab 1 - LOEC = 0.0001 µM for T & 0.1 µM for E2; medium w/ 2.5% Nu-serum; ELISA (T&E2); conc. with viability < 80% excluded
Prochloraz	20890769					H295R	human		0.0001-100 μM (48 h): Lab 2 - LOEC = 0.1 µM for T & 1 µM for E2; medium w/ 2.5% Nu-serum; ELISA (T&E2); conc. with viability < 80% excluded
Prochloraz	20890769					H295R	human		0.0001-100 μM (48 h): Lab 3 - LOEC = 0.0001 µM for T & 0.1 µM for E2; medium w/ 2.5% Nu-serum; RIA (T&E2); conc. with viability < 80% excluded
Prochloraz	20890769					H295R	human		0.0001-100 μM (48 h): Lab 4 - LOEC = 0.01 µM for T & 0.01 µM for E2; medium w/ 2.5% Nu-serum; ELISA (T&E2); conc. with viability < 80% excluded
Prochloraz	20890769					H295R	human		0.0001-100 μM (48 h): Lab 6 - LOEC = 0.01 µM for T & 0.01 µM for E2; medium w/ 2.5% Nu-serum; ELISA (T&E2); conc. with viability < 80% excluded
Prochloraz	21959537					H295R	human		0.01-3 μM (48 h): Lab 1 - LOEC = 0.01 µM for T & 0.1 µM for E2; medium w/ 2.5% Nu-serum; ELISA (T&E2); cytotoxic conc. ( Live/ dead kit) excluded
Prochloraz	21959537					H295R	human		0.01-3 μM (48 h): Lab 2 - LOEC = 0.03 µM for T & 0.3 µM for E2; medium w/ 2.5% Nu-serum; ELISA (T&E2); cytotoxic conc. (MTT assay) excluded
Prochloraz	21959537					H295R	human		0.01-3 μM (48 h): Lab 3 - LOEC = 0.03 µM for T & 0.1 µM for E2; medium w/ 2.5% Nu-serum; RIA (T&E2); cytotoxic conc. ( Live/ dead kit) excluded
Prochloraz	21959537					H295R	human		0.01-3 μM (48 h): Lab 4 - LOEC = 0.01 µM for T & 0.3 µM for E2; medium w/ 2.5% Nu-serum; ELISA (T&E2); cytotoxic conc. ( Live/ dead kit) excluded
Prochloraz	21959537					H295R	human		0.01-13 μM (48 h): Lab 5 - LOEC = 0.03 µM for T & 0.3 µM for E2; medium w/ 2.5% Nu-serum; ELISA (T&E2); cytotoxic conc. ( Live/ dead kit) excluded
Prochloraz	22198065					H295R	human		0.001-10 µM (72 h): EC50 = 0.2 µM for P4 & 0.06 µM for A4, no clear trend for T and E2 (decrease for E1 with EC50 = 0.1 µM); medium w/ 5% Nu-serum; GC-MS (T, P4, A4, E2, E1); no cytotoxicity (Alamar Blue viability assay)
Prochloraz	22768806					H295R	human		0.001-10 μM (48 h) for EIA and 5 µM (48 h) for GC-MS/MS & UPLC ToF-MS: effective con. ³0.01 µM for T, ³0.01 µM for E2 & ³0.1 µM for P4 (measured by EIA), similar results observed using chromatography-based methods; medium with/ 2.5% NU-serum; EIA (T, E2, P4) - 61% cross-reactivity of the P4 antibody with P5&GC-MS/MS & UPLC ToF-MS (both T&E2&A4&P4); cytotoxic conc. ( WST-1 and ATPlite assays) excl…
Prochloraz	23990906					H295R	human		0.01-1 µM (48 h): EC50 = 0.01-0.04 µM for T & 0.04-0.13 µM for E2 (decreases) & 0.3 µM for P4 (increase); medium w/ 2.5% Nu-serum; LC-MS/MS (T&P4&E2) & DELFIA (P4&E2&T); cytotoxicity measured (MTT assay), data not provided; E1 also measured
Prochloraz	24114466					H295R	human		10 mM (48 h): used as a model inhibitor; medium w/ 2.5% Nu-serum; LC–MS/MS (E2&T)
Prochloraz	24434083					H295R	human		4 mM (30 h): used as a model inhibitor, but increased P4; medium w/ 2.5% Nu-serum; MULTI-SPOT ECL (P4&T), cytotoxic con. (Cell Titer Glo kit) excluded
Prochloraz	24486430					H295R	human		1 & 3 μM (24 h): no effect; medium w/ 1% stripped FBS; ELISA (E2); no decrease in viability (RTCA), E1 decreased (no effect on E3); E1/E3 also measured
Prochloraz	24515815					H295R	human		0.001-5 mM (48 h): Lab 1 - with EC50 = 0.06–0.58 mM for T & 0.07–0.16 mM for E2; medium w/ 2.5% Nu-serum; LC-MS/MS (E2&T), cytotoxic con. (CellTiter 96 Aqueous One SolutionCell Proliferation Assay Kit) excluded (> 80% cell viability)
Prochloraz	24515815					H295R	human		0.001-5 mM (48 h): Lab 2 - with EC50 = 0.06–0.58 mM for T & 0.08–0.30 mM for E2; medium w/ 2.5% Nu-serum; LC-MS/MS (E2&T), cytotoxic con. (CellTiter 96 Aqueous One SolutionCell Proliferation Assay Kit) excluded (> 80% cell viability)
Prochloraz	25579646					H295R	human		0.1 & 1 mM (48 h): 0.1 mM effective conc. only for T; medium w/ 2.5% Nu-serum; ELISA (E2) & RIA (free T), cytotoxic con. (CellTiter 96 Aqueous One SolutionCell Proliferation Assay Kit) excluded
Prochloraz	25765474					H295R	human		1 mM (48 h): all hormone levels decreased, except for P4, which increased; medium w/ 2.5% Nu-serum; LC-MS/MS (A4&T&P4) & EIA (E2), cytotoxic con. (WST-1 or the ATPlite assays) excluded
Prochloraz	26781511					H295R	human	+FSK	0-10 μM (48 h): EC50 = 0.17 mM for T&A4 & 0.12 mM for E2 (decrease) & 0.18 mM for P4 (increase) in FSK-stimulated cells, no effect on P4&E2; medium with/ 2.5% Nu-serum; HPLC-MS/MS (A4&T&P4&E2); viability (MTT assay); HTS-H295R set-up: cells were first preincubated with FSK (10 mM) followed by 48-h exposure to chemicals of interest in a 96-well plate; E1 also measured
Prochloraz	26979344					H295R	human		0.01-10 mM (48 h): effective con. ≥0.01 mM for T&A4 and ≥0.03 mM for E2, P4 increased from ≥0.03 mM to 0.3 mM, followed by a continuous decline up to the solvent control; medium w/ 2.5% Nu-serum; GC-MS/MS (A4&P4&T&E2), cytotoxic con. (CCK-8) excluded; E1 also measured
Prochloraz	27150205					H295R	human		0.001-1 mM (48 h): effective con. ≥0.001 mM for E2 & ≥0.05 mM for A4&T & ≥0.01 mM for P4; serum-free medium; LC-MS/MS (A4&P4&T&E2), cytotoxic con. (resazurin assay) excluded; E1 also mesured
Prochloraz	28936609					H295R	human		3 μM; data not shown; medium w/ 2.5% NuSerum; ELISA (T&E2); viability measured (MTT assay); slight & not concentration-dependent increase (1.4×) for T
Prochloraz	29216406					H295R	human	+FSK	1 nM-1 μM (48 h) - HT H295R: LOEC = 0.012 mM for A4, T (decrease) & 0.12 µM for P (increase), E2 (decrease); medium w/ 2.5% NuSerum; HPLC/MS-MS (T&E2&P4&A4); viability measured (MTT assay); estrone was also measured
Prochloraz	29216406					H295R	human	+FSK	4.1 nM-1 μM (48 h) - HT H295R: LOEC = 0.012 mM for A4, T (decrease) & 0.12 µM for P (increase), E2 (decrease); medium w/ 2.5% NuSerum; HPLC/MS-MS (T&E2&P4&A4); viability measured (MTT assay); estrone was also measured
Prochloraz	31884045					H295R	human		1 µM (48 h): used as a model inhibitor; medium w/ 2.5% Nu-serum; UHPLC-MS/MS (A4&P4), cytotoxic con. (XTT assay) excluded
Prochloraz	32334352					H295R	human		1 & 10 µM (48 h): both conc. effective for T and none for E2; medium w/ 2.5% Nu-serum; ELISA (T&E2), cytotoxic con. (CCK-8 reagent) excluded
Prochloraz	35696490					H295R	human		0.1 & 1 µM (24 h): T&A4&E2 decreased & P4 increased; medium w/ 5% FBS; LC-MS/MS (T&E2&A4&P4), cytotoxic con. (MTT assay) excluded; E1/E2 also measured
Prochloraz	37037411					H295R	human		1 µM (24 h): T&A4 decreased & P4 increased & E2 not affected; medium w/ 2.5% Nu-serum; UHPLC-MS (untargeted profiling: P4&T&E2&A4); viability (MTT assay): up to 10 mM no cytotox.; E1 also measured
Prochloraz	37551828					H295R	human		1 & 10 µM (48 h): used as a model inhibitor (both conc. effective), medium w/ 2.5% Nu-serum; ELISA (T&E2)
Prochloraz	37637492					H295R	human	+FSK	1 μM (48 h): medium w/ 2.5% Nu-serum; UHPLC-MS/MS (P4&A4); viability (XTT assay)
Prochloraz	28962244					MA-10	mouse		10 µM (48 h): decrease in T; medium w/ 15% FBS; RIA (T); viability (MTT assay)
Prochloraz	16375936					mLTC1	mouse	±hCG	6.25-100 µM (48-h exposure+3-h incubation w/ or w/o hCG): effective con. - ≥6.25 mM (decrease) in non-stimulated cells & ≥50 µM (decrease) in stimulated cells for P4 ; medium not specified; FIA (P4); viability (resazurin assay)
Prochloraz	24466573					Primary LCs	pig (neonatal/early postnatal: 1-2-w)	+LH	1.13 mg/L (3 µM) (48 h): decrease in T&E2 in LH-stimulated cells; medium w/ 10% Nu-serum; ELISA (T&E2); viability (WST-1 assay)
Spironolactone	20890769					H295R	human		0.0001-100 μM (48 h): Lab 1 - LOEC = 1 µM for T; medium w/ 2.5% Nu-serum; ELISA (T&E2); conc. with viability < 80% excluded
Spironolactone	20890769					H295R	human		0.0001-100 μM (48 h): Lab 2 - LOEC = 1 µM for T; medium w/ 2.5% Nu-serum; ELISA (T&E2); conc. with viability < 80% excluded
Spironolactone	24434083					H295R	human		150 mM (30 h): TC10 (10% unspecified cytotoxicity); medium w/ 2.5% Nu-serum; MULTI-SPOT ECL (P4&T), cytotoxic con. (Cell Titer Glo kit) excluded
Spironolactone	29216406					H295R	human	+FSK	0.041 - 10 μM (48 h); medium w/ 2.5% NuSerum; HPLC/MS-MS (T&E2&P4&A4); viability measured (MTT assay); estrone was also measured
Spironolactone	1850172					Primary LCs	pig (neonatal/early postnatal: 2-4-w)	+hCG	0.25-250 µM (4 h): effective con. ≥25 mM for T (decrease) & ≥25 mM (increase) for P4 in hCG-stimulated cells; medium w/ 0.1% FBS; RIA (T&P4); viability (MTT assay) - no cytotox.
Trilostane	20890769					H295R	human		0.0001-100 μM (48 h): Lab 1 - LOEC = 0.1 µM for T & 1 µM for E2; medium w/ 2.5% Nu-serum; ELISA (T&E2); conc. with viability < 80% excluded
Trilostane	20890769					H295R	human		0.0001-100 μM (48 h): Lab 2 - LOEC = 0.01 µM for T & 100 µM for E2; medium w/ 2.5% Nu-serum; ELISA (T&E2); conc. with viability < 80% excluded
Trilostane	20890769					H295R	human		0.0001-100 μM (48 h): Lab 3 - LOEC = 1 µM for T & 0.1 µM for E2; medium w/ 2.5% Nu-serum; RIA (T&E2); conc. with viability < 80% excluded
Trilostane	20890769					H295R	human		0.0001-100 μM (48 h): Lab 4 - LOEC = 1 µM for T & E2; medium w/ 2.5% Nu-serum; ELISA (T&E2); conc. with viability < 80% excluded
Trilostane	20890769					H295R	human		0.0001-100 μM (48 h): Lab 6 - LOEC = 0.01 µM for T & 1 µM for E2; medium w/ 2.5% Nu-serum; ELISA (T&E2); conc. with viability < 80% excluded
Trilostane	21185375					H295R	human		10 μM (48 h): decrease; medium w/ 2.5% Ultroser G; ELISA (A4)
Trilostane	22768806					H295R	human		5 μM (48 h): decrease in T&E2&P4&A4; medium with/ 2.5% NU-serum; GC-MS/MS & UPLC ToF-MS (both T&E2&A4&P4); cytotoxic conc. ( WST-1 and ATPlite assays) excluded; E1 also measured
Trilostane	34550611					TM3	mouse		10 μM (24 h); medium with/ 2.5% FBS and 5% HS; EIA (T); viability (CCK-8 assay)
Vinclozolin	16962624					H295R	human		1-500 µM (48 h): a clear decrease in T & P4 (³30-100 µM), while E2 increased (³100 µM); medium w/ 2.5% Nu-serum; ELISA (T, P4/P5, E2) - the antibody to P4 exhibited 61% cross-reactivity with P5; minor decrease in cell viability (up to 30%) in conc. ³100 µM (MTT assay)
Vinclozolin	17449096					H295R	human		0.1-1,000 μM (48 h): effective con. ≥100 mM for T (decrease) & ≥100 mM for E2 (increase); medium w/ 2.5% Nu-serum; ELISA (T&E2); viability (MTT assay)
Vinclozolin	22554500					H295R	human		0.3-100 µM (48 h): LOEC = 10-30 µM for E2 & 0.3 µM for T; medium w/ 2.5% Nu-serum; ELISA (T & E2); non-cytotoxic concentrations (< 20% cytotoxicity, WST-1 assay)
Vinclozolin	23558297					H295R	human		0.3-300 µM (48 h): effective non. 100&300 µM for E2 (increase) & for T (decrease); medium w/ 2.5% Nu-serum; ELISA (T & E2); viability (WST-1 assay): a weak reduction at 100&300 mM
Vinclozolin	23990906					H295R	human		0.01-1 µM (48 h): no effect on P4 & T & E2; medium w/ 2.5% Nu-serum; LC-MS/MS (T&P4&E2) & DELFIA (P4&E2&T); cytotoxicity measured (MTT assay), data not provided; E1 also measured
Vinclozolin	24928889					H295R	human		0-30 μM (48 h): LOEC = 3 µM for T&P4 & 10 µM for A4&E2; medium w/ 2.5% NuSerum; UPLC-MS/MS (T&P4&A4) & ELISA (E2); viability measured (Live/Dead Viability/Cytotoxicity kit); E1 also measured
Zearalenone	21803136					H295R	human		0.01-100 μM (48 h): effective con. 100 mM for E2&T&P4 (decrease); medium w/ 2.5% Nu-serum; RIA (T&E2&P4); viability (alamarBlue assay): cytotox. at 100 mM
Zearalenone	22554500					H295R	human		0.03-30 µM (48 h): LOEC = 0.3-3 µM for E2 & 0.3 µM for T (increase); medium w/ 2.5% Nu-serum; ELISA (T & E2); non-cytotoxic concentrations (< 20% cytotoxicity, WST-1 assay)
Zearalenone	29216406					H295R	human	+FSK	0.41 - 33 μM (48 h); Two concentratations positive for A4 (increase) but did not meet the evaluation criteria; medium w/ 2.5% NuSerum; HPLC/MS-MS (T&E2&P4&A4); viability measured (MTT assay); estrone was also measured
Zearalenone	26783879					MA-10	mouse	±FSK	10 μM (6 h): decrease in P4 only in FSK-stimulated cells; medium with/ 15% HS; ELISA (P4); viability (CellTiter assay): up to 10 mM non-cytotoxic
Zearalenone	31195090					MA-10	mouse		0.1-16 μM (48 h): effective con. - 16 mM for P4 (increase) & ≥8 mM for T (decrease); medium with/ 5% DC-FBS; ELISA (T&P4); viability (MTT assay)
Zearalenone	25720297					MLTC1	mouse	+hCG	5-50 mg/mL (16-157 μM) (12-h exposure+6-h stimulated w/hCG): effective con. - ≥32 mM for T (decrease); medium with/ 10% FBS; ELISA (T); viability (CCK-8 assay): decreasing viability from 5 to 200 mg/mL (20% decrease at 5 mg/mL)
Zearalenone	33148124					Primary LCs	mouse (adult: 2-3-w		10 µM (24-48 h): decrease in T after 24&48 h; medium w/ 10% FBS; ELISA (T); mouse model for the circadian clock evaluation (PER2::LUC knock-in mice )
Zearalenone	17161578					Primary LCs	mouse (adult: 60-90-d)	+hCG	0.01-100 µM (24 h): effective con. ≥0.01 mM for T (decrease) in hCG-stimulated cells; serum-free medium w/ hCG; RIA (T); viability (trypan blue dye-exclusion assay) - no cytotox. (<10%)
Zearalenone	24512812					Primary LCs	mouse (late adolescent/adult: 5-8-w)	+hCG/+cAMP	1-20 mg/mL (3.2-64 µM) (1-24 h): effective con. 2.5 mg/mL after 24 h in hCG-stimulated cells & after 1 h for cAMP-stimulated cells (decrease), ≥10 mg/mL after 24 h in hCG-stimulated cells & ≥1 mg/mL after 24 h in cAMP-stimulated cells (decrease); medium w/ 10% FCS; ELISA (T)
Zearalenone	35202140					Primary LCs	pig (late neonatal/pre-weaning: 15-20-d)		50 µM (24 h): decrease in T&P4; medium w/ 10% FBS; RIA or ELISA - not clear from the paper (T&P4); viability (CCK-8 assay): concentration dependent decline with EC50 = 50 mM
Zearalenone	29669061					Primary LCs	rat (late juvenile/early adolescent: 35-d)	±LH/±8-Br-cAMP	0.05-50 µM (3&24 h): effective con. ≥0.05 mM after 24 h (decrease) with EC50 = 0.65 mM in non-stimulated cells & 50 mM after 3 h in non-stimulated and hCG- and 8-Br-cAMP stimulated cells (decrease); serum-free medium; RIA (T&DIOL)
Zearalenone	33148124					TM3	mouse		10 µM (24-48 h): decrease in T after 48 h; medium w/ 2.5% FBS & 5% HS; ELISA (T); viability (CCK-8 assay): ≥20 mM after 48 h were cytotox.
Zearalenone	35331755					TM3	mouse		25 µM (24 h): decrease in T; medium w/ 10% FBS; ELISA (T); viability (CCK-8 assay): ≥50 mM cytotox. with EC50 = 50 mM (20% decrease at 25 mM)
